# Supplementary material for: Dichlorido[(S)-(1-phenyl­ethyl)(2-pyridyl­meth­yl)amine-κ2 N,N′]zinc(II)
Source: Acta Crystallogr Sect E Struct Rep Online. 2008 Feb 6;64(Pt 3):m457. doi: 10.1107/S1600536808003541 (PMC2960859; doi:10.1107/S1600536808003541)
Supplement: Supplementary file 1 [file e-64-0m457-sup1.cif]

##############################################################################
###                                                                        ###
###        Electronic paper (Acta Crystallographica Section E)             ###
###                                                                        ###
##############################################################################
#                                                                            #
# This CIF contains the data in a paper accepted for publication in Acta     #
# Crystallographica Section E. It conforms to the requirements of Notes      #
# for Authors for Section E, and has been peer reviewed under the auspices   #
# of the IUCr Commission on Journals.                                        #
#                                                                            #
# Full details of the Crystallographic Information File format               #
# are given in the paper "The Crystallographic Information File (CIF):       #
# a New Standard Archive File for Crystallography" by S. R. Hall, F. H.      #
# Allen and I. D. Brown [Acta Cryst. (1991), A47, 655-685].                  #
#                                                                            #
# The current version of the core CIF dictionary is obtainable from          #
# ftp://ftp.iucr.org/pub/cif_core.dic. The current version number is 2.1.    #
#                                                                            #
# Software is freely available for graphical display of the structure(s) in  #
# this CIF.  For information consult the CIF home page http://www.iucr.org/  #
# cif/home.html                                                              #
#                                                                            #
##############################################################################
                                             
data_global
_audit_creation_method     'from SHELXL97 CIF and IUCr SHELXL97-template'
_journal_date_recd_electronic     2008-01-06
_journal_date_accepted     2008-02-01
_journal_name_full     'Acta Crystallographica, Section E'
_journal_year     2008
_journal_volume     64
_journal_issue      3
_journal_page_first     m457
_journal_page_last     m457
_journal_paper_category     QM
_journal_coeditor_code     CF2180
_publ_contact_author_name     'Prof. Jong Hwa Jeong'
_publ_contact_author_address
; Department of Chemistry
  Kyungpook National University
  Taegu, 702-701
  KOREA
;
_publ_contact_author_email     jeongjh@knu.ac.kr
_publ_contact_author_fax     '82(53)9506330'
_publ_contact_author_phone     '82(53)9506343'
_publ_section_title
;\
Dichlorido[(<i>S</i>)-(1-phenylethyl)(2-pyridylmethyl)amine-\k^2^<i>N</i>,\
<i>N</i>']zinc(II)
;
loop_
    _publ_author_name
    _publ_author_address
    'Nguyen, Quang Trung'
;
Department of Chemistry
Kyungpook National University
Taegu 702-701
Republic of Korea
;
    'Jeong, Jong Hwa'
;
Department of Chemistry
Kyungpook National University
Taegu 702-701
Republic of Korea
;
data_I
_audit_creation_method     SHELXL-97
_chemical_name_systematic
;
Dichlorido[(<i>S</i>)-(1-phenylethyl)(2-pyridylmethyl)amine-
\k^2^N,N']zinc(II)
;
_chemical_name_common     ?
_chemical_formula_moiety     'C14 H16 Cl2 N2 Zn'
_chemical_formula_sum     'C14 H16 Cl2 N2 Zn'
_chemical_formula_iupac     '[Zn Cl2 (C14 H16 N2)]'
_chemical_formula_weight     348.56
_chemical_melting_point     ?
_symmetry_cell_setting     orthorhombic
_symmetry_space_group_name_H-M     'P 21 21 21'
_symmetry_space_group_name_Hall     'P 2ac 2ab'
loop_
    _symmetry_equiv_pos_as_xyz
    'x, y, z'
    '-x+1/2, -y, z+1/2'
    '-x, y+1/2, -z+1/2'
    'x+1/2, -y+1/2, -z'
_cell_length_a     9.2342(6)
_cell_length_b     12.5782(10)
_cell_length_c     13.4032(8)
_cell_angle_alpha     90.00
_cell_angle_beta     90.00
_cell_angle_gamma     90.00
_cell_volume     1556.78(18)
_cell_formula_units_Z     4
_cell_measurement_reflns_used     25
_cell_measurement_theta_min     9.9
_cell_measurement_theta_max     13.0
_cell_measurement_temperature     293(2)
_exptl_crystal_description     block
_exptl_crystal_colour     colorless
_exptl_crystal_size_max     0.40
_exptl_crystal_size_mid     0.40
_exptl_crystal_size_min     0.30
_exptl_crystal_density_diffrn     1.487
_exptl_crystal_density_meas     ?
_exptl_crystal_density_method     'not measured'
_exptl_crystal_F_000     712
_exptl_absorpt_coefficient_mu     1.908
_exptl_absorpt_correction_type     psi-scan
_exptl_absorpt_process_details     '(ABSCALC; McArdle & Daly, 1999)'
_exptl_absorpt_correction_T_min     0.485
_exptl_absorpt_correction_T_max     0.564
_exptl_special_details
;
;
_diffrn_ambient_temperature     293(2)
_diffrn_radiation_type     MoK\a
_diffrn_radiation_wavelength     0.71073
_diffrn_radiation_source     'fine-focus sealed tube'
_diffrn_radiation_monochromator     graphite
_diffrn_measurement_device_type     'Enraf--Nonius CAD-4'
_diffrn_measurement_method     '\w/2\q'
_diffrn_detector_area_resol_mean     ?
_diffrn_reflns_number     1705
_diffrn_reflns_av_R_equivalents     0.0094
_diffrn_reflns_av_sigmaI/netI     0.0231
_diffrn_reflns_theta_min     2.22
_diffrn_reflns_theta_max     25.48
_diffrn_reflns_theta_full     25.48
_diffrn_measured_fraction_theta_max     0.993
_diffrn_measured_fraction_theta_full     0.993
_diffrn_reflns_limit_h_min     0
_diffrn_reflns_limit_h_max     11
_diffrn_reflns_limit_k_min     -14
_diffrn_reflns_limit_k_max     0
_diffrn_reflns_limit_l_min     0
_diffrn_reflns_limit_l_max     15
_diffrn_standards_number     3
_diffrn_standards_interval_count     ?
_diffrn_standards_interval_time     60
_diffrn_standards_decay_%     0.2
_refine_special_details
;
?
;
_reflns_number_total     1659
_reflns_number_gt     1530
_reflns_threshold_expression     I>2\s(I)
_refine_ls_structure_factor_coef     Fsqd
_refine_ls_matrix_type     full
_refine_ls_R_factor_all     0.0345
_refine_ls_R_factor_gt     0.0304
_refine_ls_wR_factor_gt     0.0792
_refine_ls_wR_factor_ref     0.0804
_refine_ls_goodness_of_fit_ref     1.066
_refine_ls_restrained_S_all     1.066
_refine_ls_number_reflns     1659
_refine_ls_number_parameters     173
_refine_ls_number_restraints     0
_refine_ls_hydrogen_treatment     constr
_refine_ls_weighting_scheme     calc
_refine_ls_weighting_details
         'calc w=1/[\s^2^(Fo^2^)+(0.0598P)^2^+0.2097P] where P=(Fo^2^+2Fc^2^)/3'
_atom_sites_solution_hydrogens     geom
_atom_sites_solution_primary     direct
_atom_sites_solution_secondary     difmap
_refine_ls_shift/su_max     0.000
_refine_ls_shift/su_mean     0.000
_refine_diff_density_max     0.563
_refine_diff_density_min     -0.567
_refine_ls_extinction_method     none
_refine_ls_extinction_coef     ?
_refine_ls_abs_structure_details     'Flack (1983), 2 Friedel pairs'
_refine_ls_abs_structure_Flack     0.018(19)
loop_
    _atom_type_symbol
    _atom_type_description
    _atom_type_scat_dispersion_real
    _atom_type_scat_dispersion_imag
    _atom_type_scat_source
    'C' 'C' 0.0033 0.0016
                         'International Tables Vol C Tables 4.2.6.8 and 6.1.1.4'
    'N' 'N' 0.0061 0.0033
                         'International Tables Vol C Tables 4.2.6.8 and 6.1.1.4'
    'Cl' 'Cl' 0.1484 0.1585
                         'International Tables Vol C Tables 4.2.6.8 and 6.1.1.4'
    'Zn' 'Zn' 0.2839 1.4301
                         'International Tables Vol C Tables 4.2.6.8 and 6.1.1.4'
    'H' 'H' 0.0000 0.0000
                         'International Tables Vol C Tables 4.2.6.8 and 6.1.1.4'
_computing_data_collection     'CAD-4 Software (Enraf--Nonius, 1989)'
_computing_cell_refinement     'CAD-4 Software (Enraf--Nonius, 1989)'
_computing_data_reduction     'XCAD (McArdle, 1999)'
_computing_structure_solution     'SHELXS97 (Sheldrick, 2008)'
_computing_structure_refinement     'SHELXL97 (Sheldrick, 2008)'
_computing_molecular_graphics     'ORTEXIII (McArdle, 1995)'
_computing_publication_material     'SHELXL97 (Sheldrick, 2008)'
loop_
    _atom_site_type_symbol
    _atom_site_label
    _atom_site_fract_x
    _atom_site_fract_y
    _atom_site_fract_z
    _atom_site_U_iso_or_equiv
    _atom_site_adp_type
    _atom_site_calc_flag
    _atom_site_refinement_flags
    _atom_site_occupancy
    _atom_site_disorder_assembly
    _atom_site_disorder_group
    Zn Zn 0.04578(5) 0.93541(3) 0.73653(3) 0.04068(15) Uani d . 1 . .
    Cl Cl1 -0.15959(12) 0.94695(8) 0.65366(7) 0.0527(3) Uani d . 1 . .
    Cl Cl2 0.14716(13) 1.08625(8) 0.78507(9) 0.0584(3) Uani d . 1 . .
    N N1 0.1861(4) 0.8349(3) 0.6668(2) 0.0464(8) Uani d . 1 . .
    N N2 0.0324(3) 0.8129(2) 0.8414(2) 0.0339(6) Uani d . 1 . .
    H H2N -0.0496 0.7755 0.8279 0.041 Uiso calc R 1 . .
    C C1 0.2413(6) 0.8436(4) 0.5749(3) 0.0640(13) Uani d . 1 . .
    H H1 0.2270 0.9068 0.5402 0.077 Uiso calc R 1 . .
    C C2 0.3170(7) 0.7649(4) 0.5300(4) 0.0749(15) Uani d . 1 . .
    H H2 0.3525 0.7736 0.4656 0.090 Uiso calc R 1 . .
    C C3 0.3405(6) 0.6719(4) 0.5811(4) 0.0653(13) Uani d . 1 . .
    H H3 0.3912 0.6162 0.5517 0.078 Uiso calc R 1 . .
    C C4 0.2874(5) 0.6627(3) 0.6769(3) 0.0465(9) Uani d . 1 . .
    H H4 0.3038 0.6013 0.7137 0.056 Uiso calc R 1 . .
    C C5 0.2098(4) 0.7455(3) 0.7174(3) 0.0359(8) Uani d . 1 . .
    C C6 0.1564(4) 0.7408(3) 0.8239(3) 0.0378(8) Uani d . 1 . .
    H H6A 0.1276 0.6685 0.8394 0.045 Uiso calc R 1 . .
    H H6B 0.2349 0.7601 0.8685 0.045 Uiso calc R 1 . .
    C C7 0.0213(4) 0.8512(3) 0.9465(3) 0.0371(8) Uani d . 1 . .
    H H7 0.1060 0.8960 0.9594 0.045 Uiso calc R 1 . .
    C C8 -0.1117(5) 0.9209(4) 0.9566(3) 0.0579(11) Uani d . 1 . .
    H H8A -0.1047 0.9795 0.9110 0.087 Uiso calc R 1 . .
    H H8B -0.1180 0.9474 1.0236 0.087 Uiso calc R 1 . .
    H H8C -0.1967 0.8799 0.9415 0.087 Uiso calc R 1 . .
    C C9 0.0207(4) 0.7636(3) 1.0248(3) 0.0367(8) Uani d . 1 . .
    C C10 -0.0433(4) 0.6656(3) 1.0102(3) 0.0439(8) Uani d . 1 . .
    H H10 -0.0836 0.6494 0.9485 0.053 Uiso calc R 1 . .
    C C11 -0.0482(5) 0.5911(4) 1.0863(3) 0.0546(10) Uani d . 1 . .
    H H11 -0.0918 0.5255 1.0753 0.065 Uiso calc R 1 . .
    C C12 0.0112(5) 0.6139(4) 1.1780(3) 0.0608(13) Uani d . 1 . .
    H H12 0.0074 0.5641 1.2293 0.073 Uiso calc R 1 . .
    C C13 0.0767(5) 0.7114(4) 1.1932(3) 0.0581(12) Uani d . 1 . .
    H H13 0.1183 0.7270 1.2547 0.070 Uiso calc R 1 . .
    C C14 0.0804(5) 0.7855(4) 1.1175(3) 0.0492(10) Uani d . 1 . .
    H H14 0.1237 0.8511 1.1287 0.059 Uiso calc R 1 . .
loop_
    _atom_site_aniso_label
    _atom_site_aniso_U_11
    _atom_site_aniso_U_22
    _atom_site_aniso_U_33
    _atom_site_aniso_U_12
    _atom_site_aniso_U_13
    _atom_site_aniso_U_23
    Zn 0.0526(3) 0.0350(2) 0.0345(2) 0.00634(18) 0.00028(19) 0.00188(16)
    Cl1 0.0638(6) 0.0493(5) 0.0448(5) 0.0054(5) -0.0134(5) -0.0018(4)
    Cl2 0.0673(6) 0.0459(5) 0.0621(6) -0.0077(5) -0.0033(5) -0.0040(5)
    N1 0.056(2) 0.0442(17) 0.0388(16) 0.0054(16) 0.0066(15) 0.0006(14)
    N2 0.0335(14) 0.0380(16) 0.0300(14) 0.0003(12) -0.0007(12) -0.0015(11)
    C1 0.090(3) 0.062(3) 0.040(2) 0.018(3) 0.018(2) 0.015(2)
    C2 0.107(4) 0.076(3) 0.042(2) 0.022(3) 0.023(3) 0.008(2)
    C3 0.083(3) 0.061(3) 0.051(3) 0.018(3) 0.016(3) -0.009(2)
    C4 0.062(2) 0.042(2) 0.0356(19) 0.0057(19) 0.0047(18) -0.0014(16)
    C5 0.0412(18) 0.0338(16) 0.0327(17) -0.0011(14) 0.0002(15) -0.0014(14)
    C6 0.0420(19) 0.0367(18) 0.0347(18) 0.0029(16) 0.0051(16) -0.0003(15)
    C7 0.0389(18) 0.0400(18) 0.0324(17) 0.0009(15) 0.0027(15) -0.0043(14)
    C8 0.068(3) 0.058(3) 0.048(2) 0.025(2) 0.011(2) 0.006(2)
    C9 0.0335(17) 0.046(2) 0.0304(17) 0.0053(15) 0.0034(15) 0.0004(15)
    C10 0.0431(19) 0.047(2) 0.0415(19) 0.0011(18) 0.0057(18) -0.0013(16)
    C11 0.060(2) 0.048(2) 0.056(2) 0.006(2) 0.011(2) 0.0083(19)
    C12 0.065(3) 0.071(3) 0.047(2) 0.027(2) 0.012(2) 0.017(2)
    C13 0.063(3) 0.079(3) 0.0326(19) 0.015(3) -0.0036(19) 0.000(2)
    C14 0.046(2) 0.061(2) 0.040(2) -0.0008(19) -0.0015(18) -0.0048(19)
_geom_special_details
;
 All esds (except the esd in the dihedral angle between two l.s. planes)
 are estimated using the full covariance matrix.  The cell esds are taken
 into account individually in the estimation of esds in distances, angles
 and torsion angles; correlations between esds in cell parameters are only
 used when they are defined by crystal symmetry.  An approximate (isotropic)
 treatment of cell esds is used for estimating esds involving l.s. planes.
;
loop_
    _geom_bond_atom_site_label_1
    _geom_bond_atom_site_label_2
    _geom_bond_site_symmetry_2
    _geom_bond_distance
    _geom_bond_publ_flag
    Zn N1 . 2.037(3) ?
    Zn N2 . 2.089(3) ?
    Zn Cl1 . 2.2025(12) ?
    Zn Cl2 . 2.2134(11) ?
    N1 C5 . 1.332(5) ?
    N1 C1 . 1.338(5) ?
    N2 C6 . 1.479(4) ?
    N2 C7 . 1.492(4) ?
    N2 H2N . 0.910 ?
    C1 C2 . 1.354(7) ?
    C1 H1 . 0.930 ?
    C2 C3 . 1.373(7) ?
    C2 H2 . 0.930 ?
    C3 C4 . 1.379(6) ?
    C3 H3 . 0.930 ?
    C4 C5 . 1.375(5) ?
    C4 H4 . 0.930 ?
    C5 C6 . 1.511(5) ?
    C6 H6A . 0.970 ?
    C6 H6B . 0.970 ?
    C7 C8 . 1.516(5) ?
    C7 C9 . 1.522(5) ?
    C7 H7 . 0.980 ?
    C8 H8A . 0.960 ?
    C8 H8B . 0.960 ?
    C8 H8C . 0.960 ?
    C9 C10 . 1.380(5) ?
    C9 C14 . 1.387(5) ?
    C10 C11 . 1.386(6) ?
    C10 H10 . 0.930 ?
    C11 C12 . 1.377(7) ?
    C11 H11 . 0.930 ?
    C12 C13 . 1.382(8) ?
    C12 H12 . 0.930 ?
    C13 C14 . 1.378(6) ?
    C13 H13 . 0.930 ?
    C14 H14 . 0.930 ?
loop_
    _geom_angle_atom_site_label_1
    _geom_angle_atom_site_label_2
    _geom_angle_atom_site_label_3
    _geom_angle_site_symmetry_1
    _geom_angle_site_symmetry_3
    _geom_angle
    _geom_angle_publ_flag
    N1 Zn N2 . . 83.58(12) ?
    N1 Zn Cl1 . . 110.92(11) ?
    N2 Zn Cl1 . . 109.70(9) ?
    N1 Zn Cl2 . . 113.45(11) ?
    N2 Zn Cl2 . . 117.35(9) ?
    Cl1 Zn Cl2 . . 117.13(4) ?
    C5 N1 C1 . . 118.4(4) ?
    C5 N1 Zn . . 113.3(2) ?
    C1 N1 Zn . . 127.9(3) ?
    C6 N2 C7 . . 113.6(3) ?
    C6 N2 Zn . . 107.5(2) ?
    C7 N2 Zn . . 113.7(2) ?
    C6 N2 H2N . . 107.3 ?
    C7 N2 H2N . . 107.3 ?
    Zn N2 H2N . . 107.3 ?
    N1 C1 C2 . . 123.1(4) ?
    N1 C1 H1 . . 118.4 ?
    C2 C1 H1 . . 118.4 ?
    C1 C2 C3 . . 118.9(4) ?
    C1 C2 H2 . . 120.5 ?
    C3 C2 H2 . . 120.5 ?
    C2 C3 C4 . . 118.6(4) ?
    C2 C3 H3 . . 120.7 ?
    C4 C3 H3 . . 120.7 ?
    C3 C4 C5 . . 119.4(4) ?
    C3 C4 H4 . . 120.3 ?
    C5 C4 H4 . . 120.3 ?
    N1 C5 C4 . . 121.6(3) ?
    N1 C5 C6 . . 117.4(3) ?
    C4 C5 C6 . . 120.9(3) ?
    N2 C6 C5 . . 112.2(3) ?
    N2 C6 H6A . . 109.2 ?
    C5 C6 H6A . . 109.2 ?
    N2 C6 H6B . . 109.2 ?
    C5 C6 H6B . . 109.2 ?
    H6A C6 H6B . . 107.9 ?
    N2 C7 C8 . . 109.1(3) ?
    N2 C7 C9 . . 114.7(3) ?
    C8 C7 C9 . . 110.8(3) ?
    N2 C7 H7 . . 107.3 ?
    C8 C7 H7 . . 107.3 ?
    C9 C7 H7 . . 107.3 ?
    C7 C8 H8A . . 109.5 ?
    C7 C8 H8B . . 109.5 ?
    H8A C8 H8B . . 109.5 ?
    C7 C8 H8C . . 109.5 ?
    H8A C8 H8C . . 109.5 ?
    H8B C8 H8C . . 109.5 ?
    C10 C9 C14 . . 118.3(4) ?
    C10 C9 C7 . . 123.4(3) ?
    C14 C9 C7 . . 118.2(4) ?
    C9 C10 C11 . . 120.9(4) ?
    C9 C10 H10 . . 119.5 ?
    C11 C10 H10 . . 119.5 ?
    C12 C11 C10 . . 120.2(4) ?
    C12 C11 H11 . . 119.9 ?
    C10 C11 H11 . . 119.9 ?
    C11 C12 C13 . . 119.4(4) ?
    C11 C12 H12 . . 120.3 ?
    C13 C12 H12 . . 120.3 ?
    C14 C13 C12 . . 120.2(4) ?
    C14 C13 H13 . . 119.9 ?
    C12 C13 H13 . . 119.9 ?
    C13 C14 C9 . . 121.0(4) ?
    C13 C14 H14 . . 119.5 ?
    C9 C14 H14 . . 119.5 ?
loop_
    _geom_torsion_atom_site_label_1
    _geom_torsion_atom_site_label_2
    _geom_torsion_atom_site_label_3
    _geom_torsion_atom_site_label_4
    _geom_torsion_site_symmetry_1
    _geom_torsion_site_symmetry_2
    _geom_torsion_site_symmetry_3
    _geom_torsion_site_symmetry_4
    _geom_torsion
    _geom_torsion_publ_flag
    N2 Zn N1 C5 . . . . -2.7(3) ?
    Cl1 Zn N1 C5 . . . . -111.4(3) ?
    Cl2 Zn N1 C5 . . . . 114.3(3) ?
    N2 Zn N1 C1 . . . . 169.4(5) ?
    Cl1 Zn N1 C1 . . . . 60.7(5) ?
    Cl2 Zn N1 C1 . . . . -73.5(5) ?
    N1 Zn N2 C6 . . . . 15.9(2) ?
    Cl1 Zn N2 C6 . . . . 125.8(2) ?
    Cl2 Zn N2 C6 . . . . -97.2(2) ?
    N1 Zn N2 C7 . . . . 142.5(3) ?
    Cl1 Zn N2 C7 . . . . -107.6(2) ?
    Cl2 Zn N2 C7 . . . . 29.3(3) ?
    C5 N1 C1 C2 . . . . 1.7(8) ?
    Zn N1 C1 C2 . . . . -170.0(4) ?
    N1 C1 C2 C3 . . . . -0.9(10) ?
    C1 C2 C3 C4 . . . . -0.8(9) ?
    C2 C3 C4 C5 . . . . 1.6(8) ?
    C1 N1 C5 C4 . . . . -0.8(6) ?
    Zn N1 C5 C4 . . . . 172.1(3) ?
    C1 N1 C5 C6 . . . . 175.4(4) ?
    Zn N1 C5 C6 . . . . -11.7(4) ?
    C3 C4 C5 N1 . . . . -0.8(6) ?
    C3 C4 C5 C6 . . . . -176.8(4) ?
    C7 N2 C6 C5 . . . . -152.2(3) ?
    Zn N2 C6 C5 . . . . -25.6(3) ?
    N1 C5 C6 N2 . . . . 26.0(4) ?
    C4 C5 C6 N2 . . . . -157.8(3) ?
    C6 N2 C7 C8 . . . . -178.0(3) ?
    Zn N2 C7 C8 . . . . 58.7(4) ?
    C6 N2 C7 C9 . . . . -53.2(4) ?
    Zn N2 C7 C9 . . . . -176.4(2) ?
    N2 C7 C9 C10 . . . . -34.9(5) ?
    C8 C7 C9 C10 . . . . 89.0(4) ?
    N2 C7 C9 C14 . . . . 148.8(4) ?
    C8 C7 C9 C14 . . . . -87.2(4) ?
    C14 C9 C10 C11 . . . . 0.2(6) ?
    C7 C9 C10 C11 . . . . -176.1(4) ?
    C9 C10 C11 C12 . . . . -0.1(6) ?
    C10 C11 C12 C13 . . . . -0.5(7) ?
    C11 C12 C13 C14 . . . . 0.9(7) ?
    C12 C13 C14 C9 . . . . -0.8(7) ?
    C10 C9 C14 C13 . . . . 0.2(6) ?
    C7 C9 C14 C13 . . . . 176.7(4) ?
