# Supplementary material for: Dichlorido[(S)-(1-phenyl­ethyl)(2-pyridyl­meth­yl)amine-κ2 N,N′]zinc(II)
Source: Acta Crystallogr Sect E Struct Rep Online. 2008 Feb 6;64(Pt 3):m457. doi: 10.1107/S1600536808003541 (PMC2960859; doi:10.1107/S1600536808003541)
Supplement: Supplementary file 2 [file e-64-0m457-Isup2.hkl]

# 
# h,k,l, Fc-squared, Fo-squared, sigma(Fo-squared) and status flag 
# 
data_I
_shelx_title ' nq7f' 
_shelx_refln_list_code          4 
_shelx_F_calc_maximum      154.03 
_exptl_crystal_F_000       712.00 
_reflns_d_resolution_high  0.8261 
 
loop_ 
 _symmetry_equiv_pos_as_xyz 
 'x, y, z' 
 '-x+1/2, -y, z+1/2' 
 '-x, y+1/2, -z+1/2' 
 'x+1/2, -y+1/2, -z' 
 
_cell_length_a     9.2342 
_cell_length_b    12.5782 
_cell_length_c    13.4032 
_cell_angle_alpha  90.000 
_cell_angle_beta   90.000 
_cell_angle_gamma  90.000 
 
_shelx_F_squared_multiplier     1.000 
 
loop_ 
 _refln_index_h 
 _refln_index_k 
 _refln_index_l 
 _refln_F_squared_calc 
 _refln_F_squared_meas 
 _refln_F_squared_sigma 
 _refln_observed_status 
   2   0   0     7646.82     7643.56    136.72 o 
   4   0   0       42.98       43.23      2.27 o 
   6   0   0     1737.74     1782.27     36.58 o 
   8   0   0      550.57      580.27     19.10 o 
  10   0   0      719.08      668.15     24.60 o 
   1   1   0      545.62      635.53      9.94 o 
   2   1   0      106.59      124.89      3.82 o 
   3   1   0     5910.70     6287.15    148.26 o 
   4   1   0     3995.20     4242.13     56.82 o 
   5   1   0     6921.23     7262.60     91.50 o 
   6   1   0     2034.07     2197.89     41.90 o 
   7   1   0     1387.86     1383.26     35.29 o 
   8   1   0       21.92       22.88      4.54 o 
   9   1   0      314.44      338.88      9.47 o 
  10   1   0       35.20       29.42      5.91 o 
  11   1   0        4.49       11.53      5.61 o 
   0   2   0      390.10      321.39      6.63 o 
   1   2   0     7160.27     6514.38    111.29 o 
   2   2   0     1889.74     1789.13     25.49 o 
   3   2   0       32.46       46.19      2.11 o 
   4   2   0      687.06      777.82     19.55 o 
   5   2   0      780.72      816.39     22.28 o 
   6   2   0       35.34       29.42      3.50 o 
   7   2   0      334.48      315.36     10.17 o 
   8   2   0       38.57       32.00      4.45 o 
   9   2   0      105.42      100.36      5.41 o 
  10   2   0      296.26      279.46     10.12 o 
  11   2   0       13.59       17.25     19.08 o 
   1   3   0     1103.05     1200.68     18.46 o 
   2   3   0     8882.78     8868.44    165.44 o 
   3   3   0        3.09        9.73      1.78 o 
   4   3   0     6532.60     6664.29     82.55 o 
   5   3   0      118.83      106.07      3.65 o 
   6   3   0     2880.43     2711.52     47.83 o 
   7   3   0       37.04       31.33      4.28 o 
   8   3   0        5.54        3.62     14.50 o 
   9   3   0       38.64       37.11      5.03 o 
  10   3   0       20.61       29.44      5.35 o 
   0   4   0     1188.09     1155.45     18.61 o 
   1   4   0     3572.43     3210.04     40.47 o 
   2   4   0      231.21      256.44      7.04 o 
   3   4   0     1076.89     1036.09     21.13 o 
   4   4   0      155.13      178.78      5.50 o 
   5   4   0      161.12      211.27      7.63 o 
   6   4   0       45.18       57.22      3.73 o 
   7   4   0      268.16      243.61      7.60 o 
   8   4   0       50.99       51.92      4.56 o 
   9   4   0      450.75      443.03     13.61 o 
  10   4   0       10.43        4.38     17.52 o 
   1   5   0      836.53      772.19     16.14 o 
   2   5   0        4.58       14.14      1.76 o 
   3   5   0      737.01      674.53     17.76 o 
   4   5   0     5257.75     5329.44     70.24 o 
   5   5   0        1.95       15.40      3.14 o 
   6   5   0     2383.14     2458.21     46.83 o 
   7   5   0       95.06       92.78      4.87 o 
   8   5   0        1.50        3.60     14.42 o 
   9   5   0       78.08       70.61      5.32 o 
  10   5   0       30.40       37.83      5.81 o 
   0   6   0    11766.24    10411.60    203.11 o 
   1   6   0     6674.18     6537.07    158.77 o 
   2   6   0     1442.40     1299.85     24.68 o 
   3   6   0      404.73      458.34     11.52 o 
   4   6   0      334.08      345.67     11.66 o 
   5   6   0       27.61       27.08      3.37 o 
   6   6   0      203.93      211.20      6.23 o 
   7   6   0        0.66       11.75     14.21 o 
   8   6   0       24.17       22.90      4.67 o 
   9   6   0      246.34      228.89      7.26 o 
  10   6   0      154.81      157.94      7.21 o 
   1   7   0      164.87      150.21      4.70 o 
   2   7   0       32.92       23.15      2.30 o 
   3   7   0     2094.53     1974.49     35.31 o 
   4   7   0      751.13      766.88     22.68 o 
   5   7   0     1647.73     1669.72     36.20 o 
   6   7   0       58.40       55.39      4.33 o 
   7   7   0      646.83      606.73     19.36 o 
   8   7   0        4.74        4.07     16.28 o 
   9   7   0      122.88      113.13      6.53 o 
   0   8   0     8386.04     7800.20     94.65 o 
   1   8   0      614.97      559.16     17.47 o 
   2   8   0     1978.63     1784.52     33.43 o 
   3   8   0     2061.23     1939.71     36.54 o 
   4   8   0       11.82       12.21     12.14 o 
   5   8   0      147.52      141.79      4.80 o 
   6   8   0       11.31       14.17      4.00 o 
   7   8   0      118.28      118.26      5.27 o 
   8   8   0      326.79      317.91     10.08 o 
   9   8   0       16.22        5.04     20.17 o 
   1   9   0       13.87       16.78      2.80 o 
   2   9   0      197.63      186.61      6.51 o 
   3   9   0      691.97      659.86     16.68 o 
   4   9   0      799.64      775.84     19.02 o 
   5   9   0     2290.26     2185.28     45.19 o 
   6   9   0      359.85      373.05     11.53 o 
   7   9   0      278.36      267.00      8.51 o 
   8   9   0        0.55        4.25     16.96 o 
   9   9   0       25.49       34.09      5.80 o 
   0  10   0     2512.58     2383.83     42.78 o 
   1  10   0     1177.89     1151.71     28.70 o 
   2  10   0        2.69        2.80     11.18 o 
   3  10   0      173.20      170.62      5.38 o 
   4  10   0      177.54      179.68      5.89 o 
   5  10   0      160.22      164.47      5.68 o 
   6  10   0       30.98       28.21      4.60 o 
   7  10   0       80.12       78.64      5.31 o 
   8  10   0      132.66      159.75      6.78 o 
   1  11   0      355.40      348.59     11.30 o 
   2  11   0       45.87       49.65      3.74 o 
   3  11   0        2.70        3.10     12.39 o 
   4  11   0      555.66      542.89     17.87 o 
   5  11   0      384.50      412.73     13.71 o 
   6  11   0      466.20      472.30     15.04 o 
   7  11   0       32.16       15.79     17.16 o 
   0  12   0     1093.52     1126.53     31.55 o 
   1  12   0     1650.32     1667.71     38.54 o 
   2  12   0       18.84        9.57     13.41 o 
   3  12   0      278.44      284.20      8.48 o 
   4  12   0       15.71        9.58     14.74 o 
   5  12   0       23.90       13.33     14.85 o 
   6  12   0       76.33       79.71      5.40 o 
   1  13   0      158.00      168.88      5.23 o 
   2  13   0      179.52      192.09      6.32 o 
   3  13   0      144.97      162.97      5.73 o 
   4  13   0      783.87      813.06     22.92 o 
   5  13   0       32.03       45.38      5.03 o 
   0  14   0      225.09      234.53      6.73 o 
   1  14   0      515.27      549.95     18.25 o 
   2  14   0      287.28      304.64      9.14 o 
   3  14   0       36.64       32.31      4.91 o 
   4  14   0       19.01        4.24     16.97 o 
   1   0   1    23724.82    17910.36    223.58 o 
   2   0   1     3395.62     3731.21     91.40 o 
   3   0   1     2201.95     2608.51     36.23 o 
   4   0   1     1022.76     1010.30     21.56 o 
   5   0   1      925.33     1004.74     24.11 o 
   6   0   1       43.62       47.20      3.43 o 
   7   0   1      161.27      162.19      4.82 o 
   8   0   1      265.72      255.05      8.12 o 
   9   0   1      973.77      945.80     25.34 o 
  10   0   1        0.48        1.41      5.62 o 
  11   0   1      272.22      247.47      8.12 o 
 -11   1   1       41.23       32.63      5.97 o 
 -10   1   1       76.65       87.74      6.41 o 
  -9   1   1      104.45      115.76      5.75 o 
  -8   1   1      486.31      467.89     15.17 o 
  -7   1   1      646.41      668.07     18.30 o 
  -6   1   1     2357.78     2439.58     44.38 o 
  -5   1   1     1907.35     2070.48     37.28 o 
  -4   1   1     4164.64     4568.06     60.30 o 
  -3   1   1      785.08      951.13     19.33 o 
  -2   1   1    20727.04    19675.19    275.91 o 
  -1   1   1     3090.94     3093.38     64.80 o 
   0   1   1     1495.10     1469.62     34.03 o 
 -11   2   1       42.65       38.76      5.77 o 
 -10   2   1       98.25       96.00      6.11 o 
  -9   2   1      418.83      406.36     12.84 o 
  -8   2   1      380.48      384.95     13.26 o 
  -7   2   1      296.02      310.77      9.17 o 
  -6   2   1      122.43      138.65      4.23 o 
  -5   2   1      328.80      408.56     12.36 o 
  -4   2   1     4093.97     4394.07     58.81 o 
  -3   2   1      775.45      860.47     18.50 o 
  -2   2   1    11496.56    11237.19    184.87 o 
  -1   2   1     9843.88     8964.10    139.79 o 
   0   2   1    13175.63    10997.52    152.21 o 
 -10   3   1       36.31       31.69      5.70 o 
  -9   3   1        2.17        1.14      4.56 o 
  -8   3   1        6.39        3.82     15.32 o 
  -7   3   1      415.86      391.97     12.99 o 
  -6   3   1      106.24      111.75      4.14 o 
  -5   3   1    11679.97    12682.93    282.60 o 
  -4   3   1     1672.05     1771.92     31.76 o 
  -3   3   1     4355.19     4435.81     56.02 o 
  -2   3   1     1113.79     1229.46     20.28 o 
  -1   3   1     4023.75     4086.75     94.12 o 
   0   3   1      578.56      569.38     11.29 o 
 -10   4   1      156.04      145.98      6.63 o 
  -9   4   1       26.11       25.75      4.92 o 
  -8   4   1      414.60      427.51     13.88 o 
  -7   4   1       28.19       33.56      4.36 o 
  -6   4   1       68.90       59.68      3.95 o 
  -5   4   1      641.33      760.36     23.03 o 
  -4   4   1      558.12      559.88     16.93 o 
  -3   4   1      845.17      883.49     19.25 o 
  -2   4   1     4527.36     4429.88     54.51 o 
  -1   4   1       64.38       70.36      2.69 o 
   0   4   1     8433.06     7322.47    140.17 o 
 -10   5   1       37.91       29.88      5.93 o 
  -9   5   1       25.37       21.60      5.11 o 
  -8   5   1      204.85      211.89      7.12 o 
  -7   5   1      296.12      290.92      9.44 o 
  -6   5   1      228.28      227.64      7.59 o 
  -5   5   1     4213.69     4111.53     60.81 o 
  -4   5   1      113.33      122.59      3.86 o 
  -3   5   1     2193.02     2221.98     35.06 o 
  -2   5   1     1500.94     1415.77     24.39 o 
  -1   5   1     1092.99     1135.24     20.56 o 
   0   5   1      163.52      176.61      5.85 o 
 -10   6   1      167.71      166.40      7.26 o 
  -9   6   1      209.65      201.77      6.91 o 
  -8   6   1      205.22      195.70      6.11 o 
  -7   6   1       11.03        3.78     15.06 o 
  -6   6   1        5.48       23.27      3.95 o 
  -5   6   1      107.00       99.61      3.89 o 
  -4   6   1      288.51      288.31      8.81 o 
  -3   6   1      570.25      624.75     17.66 o 
  -2   6   1      995.07      968.34     20.59 o 
  -1   6   1     4983.91     4529.84     57.57 o 
   0   6   1     6192.75     5431.42     66.26 o 
  -9   7   1       36.44       45.54      5.86 o 
  -8   7   1      300.92      280.60      8.04 o 
  -7   7   1       44.23       45.45      4.48 o 
  -6   7   1      651.86      612.53     18.07 o 
  -5   7   1      288.96      288.17      9.30 o 
  -4   7   1     2549.64     2489.68     43.02 o 
  -3   7   1      505.85      491.58     12.51 o 
  -2   7   1      893.19      845.48     20.62 o 
  -1   7   1      111.69      119.72      3.70 o 
   0   7   1      542.56      576.20     16.19 o 
  -9   8   1      327.68      348.86     10.72 o 
  -8   8   1        4.95       13.11     17.35 o 
  -7   8   1       13.11       13.21      4.40 o 
  -6   8   1      174.87      174.26      5.23 o 
  -5   8   1      236.10      235.07      7.03 o 
  -4   8   1      740.75      667.15     16.58 o 
  -3   8   1      688.22      682.16     21.35 o 
  -2   8   1      430.88      431.99     12.02 o 
  -1   8   1     5994.31     5736.22     74.03 o 
   0   8   1      644.81      639.84     18.52 o 
  -8   9   1       34.47       32.22      5.42 o 
  -7   9   1      145.73      150.01      5.53 o 
  -6   9   1     1235.36     1256.27     35.77 o 
  -5   9   1     1011.30      964.30     29.45 o 
  -4   9   1     1110.08     1054.52     29.43 o 
  -3   9   1      559.69      558.70     15.44 o 
  -2   9   1      325.65      317.43      9.81 o 
  -1   9   1      722.34      675.78     21.31 o 
   0   9   1        2.34        4.82      2.65 o 
  -8  10   1      137.25      134.89      6.65 o 
  -7  10   1      112.90      115.34      5.75 o 
  -6  10   1       16.65       18.28      4.36 o 
  -5  10   1       50.36       43.02      4.36 o 
  -4  10   1      463.36      472.53     15.66 o 
  -3  10   1       44.81       41.10      3.80 o 
  -2  10   1     1128.52     1144.58     28.79 o 
  -1  10   1     1121.35     1113.83     28.33 o 
   0  10   1      982.67     1020.32     26.67 o 
  -7  11   1      236.44      233.88      7.55 o 
  -6  11   1       93.69       99.16      5.44 o 
  -5  11   1      991.47      975.41     23.76 o 
  -4  11   1      544.41      540.97     16.73 o 
  -3  11   1      444.70      449.49     15.45 o 
  -2  11   1      564.18      568.49     16.19 o 
  -1  11   1      290.14      296.21      9.18 o 
   0  11   1      118.39      113.10      4.89 o 
  -6  12   1        4.90        3.89     15.57 o 
  -5  12   1       24.20       32.78      4.68 o 
  -4  12   1       37.35       38.19      4.29 o 
  -3  12   1       18.44       22.68      3.90 o 
  -2  12   1      414.54      411.93     12.65 o 
  -1  12   1      196.60      203.89      6.74 o 
   0  12   1     1302.52     1264.30     32.91 o 
  -5  13   1      202.40      213.54      6.70 o 
  -4  13   1        2.37        3.55     14.20 o 
  -3  13   1      311.05      341.82     10.21 o 
  -2  13   1      211.45      223.35      7.42 o 
  -1  13   1       41.15       41.63      4.19 o 
   0  13   1       27.27       22.01      4.09 o 
  -4  14   1       30.00       37.16      5.10 o 
  -3  14   1      160.71      176.56      6.08 o 
  -2  14   1       24.18       18.45      4.76 o 
  -1  14   1      321.96      335.40      9.70 o 
   0  14   1     1006.81     1102.83     34.22 o 
   0   0   2    21674.29    14209.13    191.80 o 
   1   0   2      367.74      341.70      8.42 o 
   2   0   2      729.26      674.10     14.39 o 
   3   0   2      363.99      413.21      9.52 o 
   4   0   2        8.25        8.04      2.17 o 
   5   0   2     1750.07     1704.40     32.72 o 
   6   0   2      200.37      199.53      6.99 o 
   7   0   2      224.11      236.78      6.54 o 
   8   0   2      500.41      502.11     18.12 o 
   9   0   2      302.15      254.24      7.50 o 
  10   0   2      365.47      381.97     12.31 o 
  11   0   2       20.72        5.15     20.60 o 
 -11   1   2        8.13        6.30      6.09 o 
 -10   1   2       21.74        4.83     19.35 o 
  -9   1   2      165.90      167.78      6.36 o 
  -8   1   2       67.57       71.57      4.96 o 
  -7   1   2      676.01      710.88     19.04 o 
  -6   1   2     1026.67     1137.56     29.61 o 
  -5   1   2      784.22      864.74     23.43 o 
  -4   1   2      930.32     1030.12     23.18 o 
  -3   1   2     5176.91     5813.09     70.71 o 
  -2   1   2     5026.83     5565.88    121.30 o 
  -1   1   2     2323.65     2339.23     28.49 o 
   0   1   2       25.57       21.58      0.96 o 
 -10   2   2      229.76      210.49      7.94 o 
  -9   2   2      352.40      333.37     10.16 o 
  -8   2   2      135.22      132.75      5.24 o 
  -7   2   2      874.83      865.29     21.35 o 
  -6   2   2      252.49      269.42     10.09 o 
  -5   2   2      792.57      841.92     22.92 o 
  -4   2   2      381.44      423.62     11.28 o 
  -3   2   2     3486.51     3618.56     47.52 o 
  -2   2   2     5551.81     5851.25    125.71 o 
  -1   2   2     6834.93     6538.79    117.88 o 
   0   2   2     9343.47     8470.58    133.97 o 
 -10   3   2       74.60       74.20      6.02 o 
  -9   3   2      260.09      250.30      8.25 o 
  -8   3   2      129.28      127.20      5.33 o 
  -7   3   2      533.41      535.04     17.33 o 
  -6   3   2     2969.06     2959.12     51.14 o 
  -5   3   2     2370.80     2539.87     43.33 o 
  -4   3   2    11517.65    12093.28    247.79 o 
  -3   3   2     1969.69     2207.68     33.24 o 
  -2   3   2     1234.96     1348.62     21.90 o 
  -1   3   2     3763.60     3632.69     43.78 o 
   0   3   2     2868.61     2771.30     34.47 o 
 -10   4   2       68.21       69.97      6.13 o 
  -9   4   2      290.16      293.78      9.08 o 
  -8   4   2       34.04       36.32      4.60 o 
  -7   4   2      414.26      410.46     11.78 o 
  -6   4   2      350.46      376.52     11.88 o 
  -5   4   2      221.04      272.15      8.14 o 
  -4   4   2     2742.69     2791.06     43.23 o 
  -3   4   2     4669.70     4794.47     60.97 o 
  -2   4   2      481.04      543.47     13.48 o 
  -1   4   2     4812.68     4450.98     53.59 o 
   0   4   2        6.19        8.16      1.43 o 
 -10   5   2       17.32        5.10     20.39 o 
  -9   5   2      140.01      152.40      5.99 o 
  -8   5   2       25.96       14.61     17.47 o 
  -7   5   2      176.28      179.18      5.57 o 
  -6   5   2     1486.02     1511.93     36.15 o 
  -5   5   2      116.06      115.49      3.91 o 
  -4   5   2     2397.90     2202.02     37.48 o 
  -3   5   2     1646.94     1628.37     28.92 o 
  -2   5   2      841.91      815.83     17.76 o 
  -1   5   2     4500.05     4350.21     54.36 o 
   0   5   2      414.18      399.36     11.31 o 
 -10   6   2      249.09      227.36      8.02 o 
  -9   6   2      136.62      128.94      6.65 o 
  -8   6   2      100.84      105.15      5.34 o 
  -7   6   2       14.81       13.93     15.13 o 
  -6   6   2      138.74      121.32      4.71 o 
  -5   6   2      887.28      919.49     25.81 o 
  -4   6   2      483.11      441.16     12.61 o 
  -3   6   2      627.87      654.26     18.73 o 
  -2   6   2     1548.90     1390.14     25.85 o 
  -1   6   2     4549.98     4203.23     54.72 o 
   0   6   2     8835.91     8509.37    182.64 o 
  -9   7   2      270.37      259.65      7.78 o 
  -8   7   2      134.82      128.02      5.76 o 
  -7   7   2      479.24      458.73     14.61 o 
  -6   7   2       90.81       84.25      4.50 o 
  -5   7   2     1319.85     1275.26     31.38 o 
  -4   7   2      778.68      784.03     22.84 o 
  -3   7   2     2747.61     2705.56     43.39 o 
  -2   7   2      346.65      313.29      9.92 o 
  -1   7   2      669.93      659.34     17.76 o 
   0   7   2      282.65      290.69      8.98 o 
  -9   8   2       16.91       10.27     19.52 o 
  -8   8   2      247.04      271.71      8.24 o 
  -7   8   2       55.54       61.16      4.48 o 
  -6   8   2       70.73       71.60      4.36 o 
  -5   8   2      129.47      111.57      4.50 o 
  -4   8   2      360.54      368.95     13.05 o 
  -3   8   2      720.02      710.47     22.15 o 
  -2   8   2     2521.56     2439.31     40.71 o 
  -1   8   2      499.84      480.65     12.39 o 
   0   8   2     5170.18     4912.08     65.46 o 
  -8   9   2       49.18       14.82     19.43 o 
  -7   9   2      288.02      267.79      8.38 o 
  -6   9   2      442.56      443.52     13.65 o 
  -5   9   2      880.64      840.60     20.58 o 
  -4   9   2     1303.74     1296.24     32.28 o 
  -3   9   2     1029.36     1026.03     27.40 o 
  -2   9   2       31.77       27.98      3.13 o 
  -1   9   2      210.31      196.91      6.48 o 
   0   9   2      632.97      641.84     19.86 o 
  -8  10   2      157.35      162.35      6.88 o 
  -7  10   2      114.26      115.77      5.77 o 
  -6  10   2       45.85       44.37      4.49 o 
  -5  10   2      371.77      356.40     10.83 o 
  -4  10   2       16.18       15.88      3.77 o 
  -3  10   2     1387.45     1374.42     33.43 o 
  -2  10   2      210.81      201.13      6.16 o 
  -1  10   2     1345.06     1319.97     30.87 o 
   0  10   2      349.29      353.09     10.55 o 
  -7  11   2        5.12        4.25     17.00 o 
  -6  11   2      519.08      491.34     15.68 o 
  -5  11   2      362.14      360.99     11.50 o 
  -4  11   2      676.89      636.81     18.75 o 
  -3  11   2       24.77       25.02      3.68 o 
  -2  11   2      340.77      349.01     11.34 o 
  -1  11   2      312.00      303.43      9.26 o 
   0  11   2     1005.90      995.43     28.14 o 
  -6  12   2       75.03       78.72      5.34 o 
  -5  12   2       11.38        3.84     15.36 o 
  -4  12   2      103.63       98.32      4.88 o 
  -3  12   2      102.89      110.57      4.65 o 
  -2  12   2       77.76       75.82      4.28 o 
  -1  12   2      802.09      808.31     19.82 o 
   0  12   2       91.08       84.81      4.20 o 
  -5  13   2        0.47        3.82     15.32 o 
  -4  13   2      370.57      402.04     12.47 o 
  -3  13   2      120.05      135.03      5.53 o 
  -2  13   2      140.32      150.89      5.13 o 
  -1  13   2       83.21       85.99      4.60 o 
   0  13   2        0.03        3.48     13.90 o 
  -4  14   2       79.06       88.90      5.66 o 
  -3  14   2       48.69       53.38      5.06 o 
  -2  14   2      484.41      513.76     15.46 o 
  -1  14   2      340.74      378.30     12.08 o 
   0  14   2      229.44      244.07      6.83 o 
   1   0   3    15885.71    14611.45    208.45 o 
   2   0   3     9391.78    10102.08    186.54 o 
   3   0   3      340.96      322.45      8.89 o 
   4   0   3      304.76      295.66      9.64 o 
   5   0   3       91.31      105.09      3.43 o 
   6   0   3      622.09      614.37     16.30 o 
   7   0   3      176.57      172.12      5.42 o 
   8   0   3      165.64      149.52      5.64 o 
   9   0   3      587.96      584.25     17.13 o 
  10   0   3       12.96       17.01     18.23 o 
 -10   1   3        8.77       12.32      5.74 o 
  -9   1   3       38.41       43.94      5.29 o 
  -8   1   3      697.86      692.78     20.70 o 
  -7   1   3       61.11       65.16      4.64 o 
  -6   1   3     1161.71     1240.59     31.52 o 
  -5   1   3     1049.65     1149.63     27.81 o 
  -4   1   3     3005.06     3396.88     49.79 o 
  -3   1   3      515.53      549.22     15.76 o 
  -2   1   3    11302.87    11593.86    201.12 o 
  -1   1   3     3392.39     3315.59     39.51 o 
   0   1   3     1029.33     1191.75     17.98 o 
 -10   2   3       20.63       17.64     17.86 o 
  -9   2   3      226.97      233.93      6.64 o 
  -8   2   3      373.45      338.51     10.39 o 
  -7   2   3      159.30      157.92      5.42 o 
  -6   2   3      385.77      428.80     14.28 o 
  -5   2   3      176.88      195.28      6.56 o 
  -4   2   3     3413.18     3588.25     51.75 o 
  -3   2   3     3143.20     3256.06     44.61 o 
  -2   2   3     4880.70     4861.36     57.95 o 
  -1   2   3     2708.56     2522.68     32.35 o 
   0   2   3      100.95      121.56      4.09 o 
 -10   3   3      195.44      188.47      6.95 o 
  -9   3   3       87.43       89.81      5.40 o 
  -8   3   3      189.36      200.64      6.20 o 
  -7   3   3      520.14      508.36     17.48 o 
  -6   3   3      405.98      403.18     12.14 o 
  -5   3   3     2349.45     2401.02     42.72 o 
  -4   3   3     2804.01     2875.51     44.02 o 
  -3   3   3     2107.49     2247.71     34.52 o 
  -2   3   3      988.27     1052.23     19.24 o 
  -1   3   3      516.50      481.74     11.70 o 
   0   3   3    16704.11    14677.64    224.06 o 
 -10   4   3      136.88      119.99      6.73 o 
  -9   4   3       51.25       61.89      5.19 o 
  -8   4   3      258.01      276.37      9.05 o 
  -7   4   3       79.64       84.28      4.94 o 
  -6   4   3      255.32      277.17      8.68 o 
  -5   4   3      758.18      777.98     22.86 o 
  -4   4   3     4128.00     4087.62     57.25 o 
  -3   4   3       66.80       55.51      2.40 o 
  -2   4   3     4152.09     3939.19     50.47 o 
  -1   4   3      372.77      328.40      7.88 o 
   0   4   3      697.24      604.54     13.80 o 
 -10   5   3       69.47       65.27      6.32 o 
  -9   5   3      121.47      117.48      6.36 o 
  -8   5   3      370.16      384.13     12.23 o 
  -7   5   3      764.74      786.28     21.59 o 
  -6   5   3      318.59      338.38     10.11 o 
  -5   5   3     2553.37     2647.05     45.48 o 
  -4   5   3      134.49      129.35      4.17 o 
  -3   5   3     3292.57     3255.02     46.80 o 
  -2   5   3     2098.67     2084.14     32.67 o 
  -1   5   3     1841.83     1815.71     28.71 o 
   0   5   3     1088.09     1014.70     19.52 o 
   3   5   3     3672.84     3587.59     12.54 o 
 -10   6   3      114.43      110.71      6.89 o 
  -9   6   3      118.31      110.76      6.52 o 
  -8   6   3      126.07      127.35      5.59 o 
  -7   6   3       50.67       43.69      4.54 o 
  -6   6   3     1024.98     1012.65     29.64 o 
  -5   6   3      640.66      661.97     16.73 o 
  -4   6   3     1477.22     1422.35     29.97 o 
  -3   6   3      631.55      645.21     18.50 o 
  -2   6   3     2374.91     2335.16     36.64 o 
  -1   6   3     6464.88     6294.59     76.45 o 
   0   6   3     3571.53     3444.51     46.99 o 
  -9   7   3       53.80       73.29      6.04 o 
  -8   7   3      495.51      522.71     16.65 o 
  -7   7   3       25.56       14.38      4.25 o 
  -6   7   3      908.61      919.09     21.63 o 
  -5   7   3       21.98       25.98      3.81 o 
  -4   7   3     1716.64     1640.86     34.21 o 
  -3   7   3      599.55      619.55     19.38 o 
  -2   7   3     4156.52     4020.43     56.08 o 
  -1   7   3      448.70      418.22     10.97 o 
   0   7   3      881.45      913.37     21.12 o 
  -9   8   3      228.44      219.28      7.70 o 
  -8   8   3       14.63       15.12     18.05 o 
  -7   8   3       42.85       44.92      4.60 o 
  -6   8   3       30.65       34.31      4.12 o 
  -5   8   3      162.59      166.46      5.31 o 
  -4   8   3      699.28      685.00     17.18 o 
  -3   8   3     1036.85      981.12     25.68 o 
  -2   8   3      637.40      605.21     14.52 o 
  -1   8   3     2935.59     2729.33     43.36 o 
   0   8   3       28.64       28.87      2.65 o 
  -8   9   3       64.35       70.61      5.85 o 
  -7   9   3       30.33       33.73      4.53 o 
  -6   9   3      400.26      387.14     11.56 o 
  -5   9   3      576.03      548.61     17.01 o 
  -4   9   3      979.65      902.43     27.40 o 
  -3   9   3      586.16      592.25     15.98 o 
  -2   9   3      334.17      318.05     10.00 o 
  -1   9   3      226.17      222.87      6.80 o 
   0   9   3       49.81       56.39      3.14 o 
  -8  10   3       50.40       46.05      5.67 o 
  -7  10   3      171.51      178.86      6.28 o 
  -6  10   3       72.54       72.27      4.71 o 
  -5  10   3       10.74        3.59     14.37 o 
  -4  10   3      454.13      447.80     15.37 o 
  -3  10   3      253.09      253.13      7.46 o 
  -2  10   3      523.95      510.02     15.21 o 
  -1  10   3      210.16      214.75      7.19 o 
   0  10   3      278.57      262.71      8.51 o 
  -7  11   3      271.23      267.68     10.39 o 
  -6  11   3       55.22       57.18      5.21 o 
  -5  11   3      538.89      544.24     15.38 o 
  -4  11   3      105.77      109.69      4.61 o 
  -3  11   3      576.77      578.40     16.99 o 
  -2  11   3       83.21       81.51      4.10 o 
  -1  11   3      543.63      539.57     15.72 o 
   0  11   3     1501.25     1498.41     34.70 o 
  -6  12   3       40.70       41.24      5.07 o 
  -5  12   3      232.88      226.70      7.61 o 
  -4  12   3       44.13       42.23      4.33 o 
  -3  12   3       83.66       94.06      4.59 o 
  -2  12   3      741.19      804.76     20.06 o 
  -1  12   3      242.22      248.14      7.68 o 
   0  12   3      737.92      808.28     19.88 o 
  -5  13   3      105.82      101.13      5.75 o 
  -4  13   3       65.22       71.06      5.18 o 
  -3  13   3      472.49      502.65     15.01 o 
  -2  13   3      143.11      149.00      5.42 o 
  -1  13   3      175.30      188.74      6.85 o 
   0  13   3       20.32       23.92      4.00 o 
  -3  14   3      121.64      135.44      5.71 o 
  -2  14   3       57.35       62.06      5.14 o 
  -1  14   3      321.41      350.95     10.93 o 
   0  14   3      502.80      481.28     15.36 o 
   0   0   4     6936.17     7279.69    152.10 o 
   1   0   4     3122.61     3625.78     46.82 o 
   2   0   4     6399.74     6861.17    157.21 o 
   3   0   4       42.56       30.32      2.24 o 
   4   0   4     1129.81     1278.18     26.83 o 
   5   0   4     5113.98     5549.36     75.64 o 
   6   0   4       73.75       70.16      3.96 o 
   7   0   4       63.01       62.85      4.80 o 
   8   0   4      154.07      141.72      5.62 o 
   9   0   4      117.56      104.61      5.63 o 
  10   0   4      113.70      114.58      6.48 o 
 -10   1   4       42.55       28.71      5.97 o 
  -9   1   4      284.96      279.58      8.50 o 
  -8   1   4      184.48      206.80      6.77 o 
  -7   1   4     1380.76     1403.57     37.57 o 
  -6   1   4      354.19      397.84     12.19 o 
  -5   1   4      321.74      328.94     10.31 o 
  -4   1   4      228.71      265.26      8.45 o 
  -3   1   4     4568.95     5113.42     65.55 o 
  -2   1   4      818.92      893.38     17.84 o 
  -1   1   4     5655.75     5589.34    118.98 o 
   0   1   4     1784.30     1869.07     26.94 o 
 -10   2   4       85.77       77.51      6.29 o 
  -9   2   4       72.11       69.13      5.27 o 
  -8   2   4      144.90      135.53      5.47 o 
  -7   2   4      396.67      410.85     13.86 o 
  -6   2   4      339.88      353.16     11.65 o 
  -5   2   4      655.88      684.24     16.30 o 
  -4   2   4      119.31      133.26      4.34 o 
  -3   2   4     5649.58     5734.64     70.86 o 
  -2   2   4     2720.84     2637.35     36.18 o 
  -1   2   4     1141.37     1090.28     18.57 o 
   0   2   4     1997.88     1943.92     27.62 o 
 -10   3   4       12.55        4.64     18.54 o 
  -9   3   4      101.60      109.49      5.69 o 
  -8   3   4      411.39      405.70     12.70 o 
  -7   3   4      716.94      719.54     20.70 o 
  -6   3   4     1816.14     1904.90     40.57 o 
  -5   3   4      166.38      207.64      7.18 o 
  -4   3   4     2833.81     2874.79     44.59 o 
  -3   3   4      646.77      676.52     17.30 o 
  -2   3   4     2054.12     2001.98     30.12 o 
  -1   3   4     7150.04     6835.62    145.19 o 
   0   3   4     1754.84     1718.08     25.88 o 
 -10   4   4       51.60       49.91      5.92 o 
  -9   4   4      132.07      128.64      5.87 o 
  -8   4   4       75.00       63.23      5.10 o 
  -7   4   4     1271.56     1285.12     35.72 o 
  -6   4   4       91.24       96.64      4.83 o 
  -5   4   4       61.16       59.83      3.45 o 
  -4   4   4     1552.25     1647.74     31.67 o 
  -3   4   4     5851.85     5437.67     68.91 o 
  -2   4   4      157.90      160.46      5.59 o 
  -1   4   4     7475.65     7571.46    162.42 o 
   0   4   4       23.39       14.75      1.62 o 
 -10   5   4       18.97       14.49     18.40 o 
  -9   5   4       54.88       64.12      5.86 o 
  -8   5   4      595.47      636.43     20.84 o 
  -7   5   4      205.37      211.08      6.92 o 
  -6   5   4     1911.72     1895.56     40.69 o 
  -5   5   4      106.74      103.72      3.96 o 
  -4   5   4     1968.35     1917.80     35.28 o 
  -3   5   4      954.50      908.03     21.40 o 
  -2   5   4     3028.18     2905.79     41.83 o 
  -1   5   4     1038.26      929.91     19.53 o 
   0   5   4      164.86      201.52      6.99 o 
  -9   6   4       33.39       38.03      5.68 o 
  -8   6   4       21.85        4.66     18.67 o 
  -7   6   4      150.26      154.56      5.52 o 
  -6   6   4       50.97       54.90      4.27 o 
  -5   6   4     1364.38     1409.12     33.20 o 
  -4   6   4      207.05      192.25      6.55 o 
  -3   6   4     1183.05     1144.52     25.65 o 
  -2   6   4      866.21      719.43     19.12 o 
  -1   6   4      975.85      919.84     20.77 o 
   0   6   4     6694.60     6493.09     78.91 o 
  -9   7   4      226.94      224.26      7.55 o 
  -8   7   4       52.00       46.07      5.34 o 
  -7   7   4      715.40      660.67     20.61 o 
  -6   7   4      149.32      136.82      4.90 o 
  -5   7   4      150.21      161.49      5.70 o 
  -4   7   4       76.29       71.93      3.56 o 
  -3   7   4      749.16      709.38     21.24 o 
  -2   7   4      746.86      713.06     19.71 o 
  -1   7   4     1085.57      990.30     23.03 o 
   0   7   4       66.46       53.03      2.64 o 
  -9   8   4        2.20        1.44      5.74 o 
  -8   8   4      169.70      182.37      6.70 o 
  -7   8   4        7.06        4.05     16.22 o 
  -6   8   4      332.31      326.89      9.70 o 
  -5   8   4      399.61      422.96     14.65 o 
  -4   8   4      351.45      358.20     11.06 o 
  -3   8   4      165.70      164.92      5.99 o 
  -2   8   4     2100.92     2113.77     38.03 o 
  -1   8   4      208.47      209.85      6.25 o 
   0   8   4      854.81      749.72     20.98 o 
  -8   9   4       28.05        4.52     18.07 o 
  -7   9   4      362.15      353.71     10.16 o 
  -6   9   4      297.76      288.26      8.86 o 
  -5   9   4      576.15      570.86     17.54 o 
  -4   9   4      284.23      302.20      9.51 o 
  -3   9   4     1265.29     1229.17     30.26 o 
  -2   9   4      240.58      241.84      7.46 o 
  -1   9   4      616.59      646.32     15.56 o 
   0   9   4     1462.66     1357.49     29.99 o 
  -7  10   4      106.96       92.92      5.66 o 
  -6  10   4      183.78      181.92      6.52 o 
  -5  10   4       74.47       72.85      4.53 o 
  -4  10   4      504.72      511.45     16.11 o 
  -3  10   4      522.02      496.50     15.99 o 
  -2  10   4     1223.76     1229.34     30.90 o 
  -1  10   4      380.64      368.02     11.09 o 
   0  10   4      239.22      264.81      8.63 o 
  -7  11   4       63.96       66.56      5.68 o 
  -6  11   4      460.22      430.24     13.39 o 
  -5  11   4       58.93       51.58      4.64 o 
  -4  11   4      444.12      444.70     13.59 o 
  -3  11   4       77.17       79.07      4.33 o 
  -2  11   4      307.25      304.58      9.71 o 
  -1  11   4      245.56      261.51      8.77 o 
   0  11   4      227.15      230.89      7.77 o 
  -6  12   4      121.93      125.69      5.98 o 
  -5  12   4       53.69       45.07      5.15 o 
  -4  12   4      109.35      115.97      5.36 o 
  -3  12   4      547.38      544.55     17.83 o 
  -2  12   4       26.95       33.11      3.92 o 
  -1  12   4      698.53      730.79     19.14 o 
   0  12   4      439.88      478.82     16.03 o 
  -5  13   4       92.05       97.16      5.81 o 
  -4  13   4      112.31      111.75      5.57 o 
  -3  13   4      142.05      141.96      5.72 o 
  -2  13   4      562.68      587.16     19.20 o 
  -1  13   4      134.23      134.43      5.37 o 
   0  13   4        6.14        3.46     13.84 o 
  -3  14   4       63.53       69.09      5.30 o 
  -2  14   4      328.76      357.16     10.89 o 
  -1  14   4       75.26       91.50      5.13 o 
   0  14   4      293.78      339.34     10.39 o 
   1   0   5     2856.81     3162.33     43.98 o 
   2   0   5      431.22      444.13     13.52 o 
   3   0   5     5016.98     5355.78     69.22 o 
   4   0   5     1097.19     1121.71     26.18 o 
   5   0   5      139.08      145.55      4.73 o 
   6   0   5      495.93      496.98     15.87 o 
   7   0   5      627.88      627.99     19.37 o 
   8   0   5       42.24       46.66      4.95 o 
   9   0   5        5.62       14.97     17.64 o 
  10   0   5        0.26        4.74     18.96 o 
 -10   1   5        3.35        6.05      5.66 o 
  -9   1   5       11.56       14.83      5.10 o 
  -8   1   5      953.78     1036.65     25.58 o 
  -7   1   5      325.20      333.74     10.67 o 
  -6   1   5      566.21      606.71     18.06 o 
  -5   1   5      730.75      868.32     25.51 o 
  -4   1   5      585.77      748.28     22.10 o 
  -3   1   5     1793.20     1938.72     33.13 o 
  -2   1   5     6401.67     6301.64     74.51 o 
  -1   1   5      598.47      598.68     14.05 o 
   0   1   5      378.43      391.70     12.09 o 
 -10   2   5       28.61       23.98      5.64 o 
  -9   2   5      122.66      126.56      5.93 o 
  -8   2   5       86.26       85.52      5.27 o 
  -7   2   5      139.86      141.88      5.42 o 
  -6   2   5      910.18      984.28     29.66 o 
  -5   2   5       79.11       82.89      3.80 o 
  -4   2   5     1873.36     1910.54     35.07 o 
  -3   2   5     4005.58     4124.76     55.49 o 
  -2   2   5     3001.41     2763.90     38.66 o 
  -1   2   5     5225.22     5089.88     61.31 o 
   0   2   5      987.62     1000.51     19.04 o 
 -10   3   5      184.90      184.67      7.22 o 
  -9   3   5      269.14      244.43      8.37 o 
  -8   3   5      170.36      161.35      6.00 o 
  -7   3   5     1627.40     1697.50     42.29 o 
  -6   3   5      627.89      672.79     18.85 o 
  -5   3   5     1630.56     1651.78     34.92 o 
  -4   3   5      184.58      213.35      6.85 o 
  -3   3   5     2215.70     2241.28     35.85 o 
  -2   3   5     2152.46     2125.93     32.54 o 
  -1   3   5      716.49      730.99     16.33 o 
   0   3   5     5276.61     5300.59     64.19 o 
 -10   4   5       45.89       25.20      6.15 o 
  -9   4   5      195.38      176.66      6.95 o 
  -8   4   5      281.32      274.72      8.92 o 
  -7   4   5      496.01      514.04     18.10 o 
  -6   4   5      480.27      550.49     17.56 o 
  -5   4   5      561.68      562.47     15.51 o 
  -4   4   5     1373.69     1275.02     28.01 o 
  -3   4   5      518.78      503.56     12.08 o 
  -2   4   5     6452.70     5954.11     72.93 o 
  -1   4   5     1641.40     1643.20     27.18 o 
   0   4   5     1687.03     1677.77     27.47 o 
  -9   5   5        4.37        4.80     19.20 o 
  -8   5   5      313.34      324.78      9.15 o 
  -7   5   5      721.66      756.73     21.60 o 
  -6   5   5      429.29      406.24     12.82 o 
  -5   5   5      529.29      516.43     15.29 o 
  -4   5   5      186.69      183.41      6.37 o 
  -3   5   5     1549.85     1374.52     27.91 o 
  -2   5   5      730.77      738.11     18.76 o 
  -1   5   5     2128.96     2153.71     34.06 o 
   0   5   5     2712.72     2674.05     39.27 o 
  -9   6   5       52.84       46.23      5.80 o 
  -8   6   5      251.67      255.97      7.61 o 
  -7   6   5       37.67       33.48      4.56 o 
  -6   6   5      602.72      558.51     17.14 o 
  -5   6   5      132.22      140.06      4.68 o 
  -4   6   5      511.63      480.47     13.83 o 
  -3   6   5      621.66      608.80     19.12 o 
  -2   6   5     1511.52     1451.86     28.55 o 
  -1   6   5     2233.10     2122.46     35.16 o 
   0   6   5       79.54       66.07      2.63 o 
   1   6   5     2314.09     2218.38      7.50 o 
  -9   7   5       68.56       85.43      6.22 o 
  -8   7   5      283.50      272.52      7.69 o 
  -7   7   5      155.41      139.16      5.47 o 
  -6   7   5      437.65      462.49     16.24 o 
  -5   7   5      125.69      113.53      4.52 o 
  -4   7   5      255.82      254.21      7.61 o 
  -3   7   5      764.41      720.99     22.51 o 
  -2   7   5     1759.14     1625.09     31.75 o 
  -1   7   5      452.72      400.68     11.45 o 
   0   7   5      142.98      157.26      5.36 o 
  -8   8   5       77.67       70.43      5.68 o 
  -7   8   5      178.93      161.11      5.67 o 
  -6   8   5       88.09       99.74      4.69 o 
  -5   8   5       27.76       28.75      3.85 o 
  -4   8   5      524.89      485.04     15.47 o 
  -3   8   5     1234.24     1185.12     29.43 o 
  -2   8   5       87.58       91.52      3.52 o 
  -1   8   5     1550.97     1448.56     30.48 o 
   0   8   5       18.60       16.43      2.81 o 
  -8   9   5      238.31      217.18      7.21 o 
  -7   9   5       56.76       57.00      5.26 o 
  -6   9   5      311.58      311.66      8.99 o 
  -5   9   5      286.83      287.20      9.86 o 
  -4   9   5      336.07      327.96     10.00 o 
  -3   9   5       95.74      104.40      4.22 o 
  -2   9   5      871.70      847.02     25.14 o 
  -1   9   5      358.00      354.03     12.22 o 
   0   9   5      663.31      664.04     16.19 o 
  -7  10   5      279.07      278.73      7.84 o 
  -6  10   5      108.14       95.13      5.46 o 
  -5  10   5        3.87        3.61     14.43 o 
  -4  10   5      343.59      337.50      9.28 o 
  -3  10   5     1149.39     1145.69     31.69 o 
  -2  10   5      916.59      881.66     26.71 o 
  -1  10   5      223.66      215.65      6.40 o 
   0  10   5      386.82      402.41     11.56 o 
  -6  11   5       29.21       27.37      5.04 o 
  -5  11   5      413.89      416.99     12.10 o 
  -4  11   5       73.14       74.77      4.60 o 
  -3  11   5      330.50      338.78     10.62 o 
  -2  11   5      231.58      244.84      7.12 o 
  -1  11   5      274.15      288.24      8.49 o 
   0  11   5      341.42      330.70      9.96 o 
  -5  12   5       43.51       42.65      5.01 o 
  -4  12   5      171.26      174.03      5.95 o 
  -3  12   5      108.72      103.38      4.86 o 
  -2  12   5      756.41      766.03     20.33 o 
  -1  12   5       48.49       59.51      4.19 o 
   0  12   5      826.57      851.41     21.00 o 
  -4  13   5      122.04      131.51      5.83 o 
  -3  13   5      316.29      353.91     11.61 o 
  -2  13   5      125.62      129.60      5.46 o 
  -1  13   5      294.37      309.72     10.00 o 
   0  13   5        7.00       12.36     15.33 o 
  -2  14   5       67.91       77.35      5.26 o 
  -1  14   5      445.58      493.22     15.74 o 
   0  14   5        2.27        3.59     14.37 o 
   0   0   6       53.74       46.79      2.36 o 
   1   0   6     1007.34     1231.79     24.86 o 
   2   0   6     2659.16     2473.15     36.54 o 
   3   0   6       70.57       62.21      2.96 o 
   4   0   6      372.60      384.57     12.11 o 
   5   0   6     1396.68     1460.18     33.96 o 
   6   0   6      948.46      979.41     30.36 o 
   7   0   6      278.21      298.13      8.16 o 
   8   0   6       56.55       61.00      5.07 o 
   9   0   6        0.35        4.14     16.58 o 
  10   0   6       82.95       91.22      6.52 o 
 -10   1   6        3.28       16.98     18.28 o 
  -9   1   6      105.59      111.56      6.28 o 
  -8   1   6      146.74      161.19      6.08 o 
  -7   1   6      762.64      851.04     23.02 o 
  -6   1   6      521.11      536.86     18.14 o 
  -5   1   6      799.16      925.36     27.77 o 
  -4   1   6     1728.38     1940.83     38.16 o 
  -3   1   6     2142.65     2301.58     38.41 o 
  -2   1   6      971.04      865.38     18.63 o 
  -1   1   6     3144.86     3223.60     44.29 o 
   0   1   6     1215.51     1366.14     25.13 o 
 -10   2   6       70.62       71.77      6.38 o 
  -9   2   6       27.72        4.35     17.36 o 
  -8   2   6      318.81      321.25     10.77 o 
  -7   2   6       68.21       79.97      4.99 o 
  -6   2   6       64.29       73.23      4.70 o 
  -5   2   6      117.49      124.66      4.42 o 
  -4   2   6      657.99      695.41     21.12 o 
  -3   2   6     3781.64     3880.54     53.88 o 
  -2   2   6     5927.63     5572.16     68.58 o 
  -1   2   6     1572.95     1561.69     26.44 o 
   0   2   6     4552.48     4769.60     60.30 o 
 -10   3   6        1.66        4.67     18.66 o 
  -9   3   6      168.52      173.65      6.96 o 
  -8   3   6      612.63      614.54     17.89 o 
  -7   3   6      574.74      573.59     19.61 o 
  -6   3   6      729.17      753.74     20.02 o 
  -5   3   6       11.94       18.56      3.46 o 
  -4   3   6      957.39      996.33     25.01 o 
  -3   3   6      844.08      819.31     20.69 o 
  -2   3   6     2657.35     2522.70     37.83 o 
  -1   3   6     1419.82     1380.18     24.78 o 
   0   3   6      631.55      678.76     17.06 o 
  -9   4   6       34.01       30.73      5.76 o 
  -8   4   6      195.30      198.46      6.66 o 
  -7   4   6      399.03      414.46     12.65 o 
  -6   4   6       90.66       90.32      4.79 o 
  -5   4   6      148.00      130.34      4.65 o 
  -4   4   6      244.69      226.77      6.82 o 
  -3   4   6     3516.27     3198.57     47.70 o 
  -2   4   6     3923.21     3705.24     51.07 o 
  -1   4   6     1642.66     1578.20     27.92 o 
   0   4   6      579.21      537.45     15.39 o 
  -9   5   6      115.27      119.29      6.66 o 
  -8   5   6      371.99      404.60     13.51 o 
  -7   5   6      562.41      609.48     20.15 o 
  -6   5   6      810.75      781.07     20.32 o 
  -5   5   6      458.27      457.33     14.68 o 
  -4   5   6      464.18      443.62     13.45 o 
  -3   5   6     1148.04     1128.58     25.83 o 
  -2   5   6     2449.98     2359.69     38.30 o 
  -1   5   6     1202.24     1165.12     24.41 o 
   0   5   6      167.71      164.10      5.07 o 
  -9   6   6       26.77       33.16      5.70 o 
  -8   6   6      377.07      370.53     12.35 o 
  -7   6   6      398.50      386.96     12.25 o 
  -6   6   6      159.82      175.42      5.38 o 
  -5   6   6      924.14      898.68     27.76 o 
  -4   6   6      449.63      426.25     13.85 o 
  -3   6   6      537.18      505.59     13.62 o 
  -2   6   6     1624.40     1481.46     29.92 o 
  -1   6   6      234.91      235.19      7.77 o 
   0   6   6     1894.23     1948.67     34.27 o 
  -9   7   6       18.45       33.06      5.81 o 
  -8   7   6       98.70      111.51      6.04 o 
  -7   7   6      624.34      610.25     19.96 o 
  -6   7   6       24.22       21.88      4.08 o 
  -5   7   6      199.54      197.68      6.20 o 
  -4   7   6     1048.04     1005.72     28.11 o 
  -3   7   6     1703.22     1604.45     34.08 o 
  -2   7   6     1370.78     1278.14     28.62 o 
  -1   7   6      695.80      700.03     20.54 o 
   0   7   6        8.57        2.45      9.77 o 
  -8   8   6       99.46       97.13      5.89 o 
  -7   8   6       48.60       52.45      5.10 o 
  -6   8   6       91.23       91.24      4.80 o 
  -5   8   6      167.71      163.03      5.39 o 
  -4   8   6      171.67      162.70      4.82 o 
  -3   8   6      515.02      490.72     14.53 o 
  -2   8   6     1424.04     1415.95     31.66 o 
  -1   8   6       18.20       17.25      3.19 o 
   0   8   6      655.77      633.49     15.40 o 
  -8   9   6       26.82       25.33      5.42 o 
  -7   9   6      148.66      149.61      6.21 o 
  -6   9   6      136.59      129.74      5.23 o 
  -5   9   6      212.33      219.22      7.11 o 
  -4   9   6       93.68       89.74      4.24 o 
  -3   9   6      177.60      178.71      5.34 o 
  -2   9   6      218.28      219.03      6.95 o 
  -1   9   6      661.21      681.08     16.44 o 
   0   9   6      101.40      116.57      4.09 o 
  -7  10   6       18.64       29.47      5.17 o 
  -6  10   6      200.41      184.44      6.30 o 
  -5  10   6        5.33        4.58      4.10 o 
  -4  10   6      295.77      293.89     10.13 o 
  -3  10   6      454.23      449.09     12.98 o 
  -2  10   6     1178.01     1122.01     30.39 o 
  -1  10   6      561.86      559.22     15.87 o 
   0  10   6        2.85        2.92     11.71 o 
  -6  11   6      391.81      385.43     11.63 o 
  -5  11   6        7.69        4.16     16.64 o 
  -4  11   6      419.84      429.18     13.80 o 
  -3  11   6      122.91      122.98      4.76 o 
  -2  11   6      254.08      266.24      8.08 o 
  -1  11   6      318.16      316.37     11.34 o 
   0  11   6       70.76       77.63      4.06 o 
  -5  12   6      115.01      109.70      5.77 o 
  -4  12   6       55.95       53.86      4.85 o 
  -3  12   6      369.94      379.00     12.86 o 
  -2  12   6       40.12       51.14      4.56 o 
  -1  12   6      504.40      554.91     17.66 o 
   0  12   6       50.22       57.92      4.21 o 
  -4  13   6       61.04       67.50      5.23 o 
  -3  13   6      138.37      133.55      5.89 o 
  -2  13   6      434.53      458.90     14.62 o 
  -1  13   6        8.36        3.48     13.91 o 
   0  13   6        0.58        3.59     14.39 o 
  -1  14   6       39.76       44.37      4.85 o 
   0  14   6      361.65      384.01     11.45 o 
   1   0   7     1314.90     1329.57     28.38 o 
   2   0   7      486.59      578.14     14.42 o 
   3   0   7     3347.11     3695.05     55.08 o 
   4   0   7      579.86      684.84     16.85 o 
   5   0   7      103.70      111.97      4.55 o 
   6   0   7      910.33      984.60     30.88 o 
   7   0   7      248.04      247.68      8.79 o 
   8   0   7       33.36       41.62      4.99 o 
   9   0   7       17.59       20.33      5.47 o 
  10   0   7        7.53        4.73     18.96 o 
 -10   1   7       24.21       33.41      6.19 o 
  -9   1   7       30.66       12.15     20.63 o 
  -8   1   7      232.23      278.37      9.26 o 
  -7   1   7      625.98      624.08     20.65 o 
  -6   1   7      312.07      334.12      9.64 o 
  -5   1   7      303.65      395.94     13.17 o 
  -4   1   7      776.38      832.99     25.78 o 
  -3   1   7     4238.12     4222.87     59.60 o 
  -2   1   7     1225.59     1148.91     23.04 o 
  -1   1   7      385.69      489.38     11.76 o 
   0   1   7     2488.00     2917.69     43.93 o 
  -9   2   7      234.74      220.74      7.58 o 
  -8   2   7      194.59      195.50      7.47 o 
  -7   2   7      190.58      202.43      6.20 o 
  -6   2   7      211.71      251.43      9.10 o 
  -5   2   7       44.40       66.51      4.17 o 
  -4   2   7      593.39      594.24     15.40 o 
  -3   2   7     1488.27     1396.32     28.28 o 
  -2   2   7      819.75      741.33     18.89 o 
  -1   2   7     3112.43     3435.57     11.51 o 
   0   2   7        7.35       20.19      2.28 o 
  -9   3   7       39.04       34.29      5.89 o 
  -8   3   7       16.60        4.82     19.28 o 
  -7   3   7      606.45      668.06     20.86 o 
  -6   3   7      539.63      592.81     18.82 o 
  -5   3   7      417.93      421.30     14.94 o 
  -4   3   7      158.78      148.46      5.05 o 
  -3   3   7     2024.10     1955.78     34.78 o 
  -2   3   7     1442.50     1353.04     26.37 o 
  -1   3   7     1430.20     1407.93     26.58 o 
   0   3   7      291.73      273.86      9.06 o 
  -9   4   7       72.15       80.36      6.24 o 
  -8   4   7      255.14      261.37      9.18 o 
  -7   4   7      343.20      372.35     10.40 o 
  -6   4   7      103.02       98.17      4.85 o 
  -5   4   7      487.17      472.58     15.49 o 
  -4   4   7      712.84      686.12     16.22 o 
  -3   4   7      510.44      459.32     12.55 o 
  -2   4   7     4222.65     3898.93     54.71 o 
  -1   4   7     1911.80     1806.51     32.10 o 
   0   4   7     3490.10     3636.96     51.52 o 
  -9   5   7       36.70       29.42      5.89 o 
  -8   5   7       24.44       31.03      5.58 o 
  -7   5   7      740.79      697.24     21.36 o 
  -6   5   7      161.19      151.03      5.10 o 
  -5   5   7     1112.67     1072.97     29.75 o 
  -4   5   7      554.38      571.74     15.60 o 
  -3   5   7     1521.79     1404.65     30.34 o 
  -2   5   7     1058.81      995.50     23.99 o 
  -1   5   7      837.75      834.44     21.84 o 
   0   5   7      233.51      238.67      7.81 o 
  -9   6   7       44.59       43.28      6.15 o 
  -8   6   7       25.48       15.01     20.26 o 
  -7   6   7      250.67      239.48      7.86 o 
  -6   6   7      658.35      660.39     19.20 o 
  -5   6   7      260.55      249.27      7.22 o 
  -4   6   7      474.60      447.89     14.62 o 
  -3   6   7     1427.95     1309.60     30.22 o 
  -2   6   7      992.13      974.18     24.64 o 
  -1   6   7     1530.92     1454.23     30.24 o 
   0   6   7      270.07      280.24      8.79 o 
  -8   7   7      224.34      211.85      7.03 o 
  -7   7   7      242.20      237.54      7.21 o 
  -6   7   7      653.40      622.21     18.83 o 
  -5   7   7       49.65       44.31      4.10 o 
  -4   7   7      458.16      460.40     14.97 o 
  -3   7   7     2074.47     1926.78     38.64 o 
  -2   7   7     1279.03     1238.39     29.05 o 
  -1   7   7      590.99      585.06     14.96 o 
   0   7   7      121.76      129.03      3.75 o 
  -8   8   7      106.96      101.24      6.21 o 
  -7   8   7       82.70       82.28      5.51 o 
  -6   8   7      255.93      243.84      7.89 o 
  -5   8   7       72.72       81.63      4.38 o 
  -4   8   7      416.95      420.03     14.41 o 
  -3   8   7      538.41      519.45     15.94 o 
  -2   8   7      274.15      261.44      7.18 o 
  -1   8   7      517.50      509.54     14.85 o 
   0   8   7       22.90       12.01     12.16 o 
  -7   9   7       60.54       52.57      5.37 o 
  -6   9   7      195.94      184.77      6.07 o 
  -5   9   7       28.37       32.80      4.11 o 
  -4   9   7      725.86      660.48     18.40 o 
  -3   9   7      320.84      331.90      9.99 o 
  -2   9   7      427.90      414.99     14.29 o 
  -1   9   7       79.36       80.24      3.89 o 
   0   9   7      592.72      626.27     16.46 o 
  -6  10   7       22.62        4.13     16.50 o 
  -5  10   7       48.56       48.64      4.74 o 
  -4  10   7      154.64      143.83      5.12 o 
  -3  10   7      382.70      393.82     12.62 o 
  -2  10   7      705.50      721.97     18.91 o 
  -1  10   7      374.78      386.12     10.60 o 
   0  10   7      271.48      276.20      9.21 o 
  -6  11   7       55.71       56.11      5.54 o 
  -5  11   7      200.22      207.12      6.52 o 
  -4  11   7       55.67       57.09      4.72 o 
  -3  11   7      318.65      324.22     10.80 o 
  -2  11   7      177.67      171.15      5.16 o 
  -1  11   7       14.36        3.32     13.27 o 
   0  11   7      366.20      349.65     12.11 o 
  -4  12   7      130.81      132.86      5.66 o 
  -3  12   7       80.20       77.07      5.13 o 
  -2  12   7      412.77      443.66     12.39 o 
  -1  12   7       59.81       55.75      4.69 o 
   0  12   7      387.09      408.90     13.37 o 
  -3  13   7       94.64       92.93      5.54 o 
  -2  13   7      134.92      135.86      5.76 o 
  -1  13   7      150.44      150.99      5.73 o 
   0  13   7       55.70       54.59      4.93 o 
   0   0   8       60.52       47.15      3.10 o 
   1   0   8      341.16      391.10     12.55 o 
   2   0   8     2471.48     2770.08     47.40 o 
   3   0   8      565.19      577.91     15.09 o 
   4   0   8      127.96      133.22      4.56 o 
   5   0   8      827.01      947.13     22.17 o 
   6   0   8      134.61      138.58      5.60 o 
   7   0   8      462.72      478.36     15.32 o 
   8   0   8      131.33      124.44      6.09 o 
   9   0   8       36.77       37.36      5.71 o 
  -9   1   8        9.09        5.00     20.02 o 
  -8   1   8       17.00       11.42     18.91 o 
  -7   1   8      394.66      426.39     13.34 o 
  -6   1   8      623.84      676.32     21.57 o 
  -5   1   8     1069.53     1207.61     35.33 o 
  -4   1   8     1766.54     1980.22     41.61 o 
  -3   1   8      998.24      986.20     24.66 o 
  -2   1   8     2648.26     2586.34     41.62 o 
  -1   1   8     1041.92     1083.69     25.24 o 
   0   1   8       46.47       51.10      2.97 o 
  -9   2   8       73.34       73.53      6.21 o 
  -8   2   8      548.19      583.05     17.91 o 
  -7   2   8      240.73      277.21      8.90 o 
  -6   2   8       73.82       84.97      5.07 o 
  -5   2   8       90.22       99.39      4.74 o 
  -4   2   8      186.33      175.65      4.85 o 
  -3   2   8      682.97      658.58     19.90 o 
  -2   2   8     2504.65     2375.80     38.58 o 
  -1   2   8     1115.83     1127.55     24.90 o 
   0   2   8     1898.87     2011.25     35.81 o 
  -9   3   8       20.67        4.80     19.24 o 
  -8   3   8      117.28      114.58      6.43 o 
  -7   3   8       17.56       20.14      4.87 o 
  -6   3   8      412.84      428.13     13.49 o 
  -5   3   8      231.04      232.00      7.02 o 
  -4   3   8      605.04      604.31     16.02 o 
  -3   3   8     1112.02     1036.61     25.72 o 
  -2   3   8      925.16      842.06     21.93 o 
  -1   3   8     1417.90     1410.74     28.44 o 
   0   3   8       30.55       32.79      2.79 o 
  -9   4   8       95.70       94.67      6.57 o 
  -8   4   8      355.19      372.54     11.55 o 
  -7   4   8       19.04        4.29     17.16 o 
  -6   4   8      206.34      213.68      6.90 o 
  -5   4   8      450.55      433.49     15.02 o 
  -4   4   8       57.88       58.19      3.82 o 
  -3   4   8      399.90      367.26     12.29 o 
  -2   4   8     2592.16     2429.15     40.51 o 
  -1   4   8     2832.93     2753.13     43.82 o 
   0   4   8      360.42      403.38     11.83 o 
  -9   5   8       47.31       47.07      6.40 o 
  -8   5   8      126.99      138.70      6.66 o 
  -7   5   8      219.80      219.37      6.52 o 
  -6   5   8      775.83      759.00     20.77 o 
  -5   5   8       64.21       49.59      4.10 o 
  -4   5   8     1501.50     1406.43     33.00 o 
  -3   5   8       69.51       72.70      3.73 o 
  -2   5   8      489.39      478.84     13.39 o 
  -1   5   8      664.04      632.68     15.03 o 
   0   5   8        4.51        8.36      9.93 o 
  -8   6   8      133.35      122.42      6.36 o 
  -7   6   8       99.28       97.88      5.75 o 
  -6   6   8       68.26       68.91      4.75 o 
  -5   6   8      172.51      182.25      5.18 o 
  -4   6   8      471.32      445.06     14.73 o 
  -3   6   8       87.67       94.71      3.98 o 
  -2   6   8      741.99      705.59     22.06 o 
  -1   6   8     1078.85     1053.13     26.48 o 
   0   6   8     1066.55     1017.80     26.13 o 
  -8   7   8       41.32       45.74      5.57 o 
  -7   7   8      174.77      168.92      6.38 o 
  -6   7   8      239.87      213.08      7.87 o 
  -5   7   8      641.91      567.94     17.45 o 
  -4   7   8      180.67      177.73      5.94 o 
  -3   7   8     2289.43     2176.41     42.56 o 
  -2   7   8      869.82      847.45     25.12 o 
  -1   7   8      153.92      161.04      5.10 o 
   0   7   8       16.99       18.27      3.42 o 
  -7   8   8      283.90      267.56      9.14 o 
  -6   8   8        4.32        3.57     14.27 o 
  -5   8   8      305.42      294.84      8.71 o 
  -4   8   8       84.48       70.84      4.33 o 
  -3   8   8      548.72      535.31     16.02 o 
  -2   8   8      906.58      881.57     26.64 o 
  -1   8   8      460.83      437.37     14.43 o 
   0   8   8      998.71     1052.90     28.52 o 
  -7   9   8      124.03      112.64      6.12 o 
  -6   9   8      125.56      120.73      5.69 o 
  -5   9   8      282.46      256.16      8.10 o 
  -4   9   8      327.35      296.84      9.86 o 
  -3   9   8      172.19      179.38      5.10 o 
  -2   9   8      758.47      739.80     18.81 o 
  -1   9   8      664.97      683.26     17.59 o 
   0   9   8      224.94      197.50      5.99 o 
  -6  10   8       86.53       91.58      5.62 o 
  -5  10   8       26.84       34.07      4.70 o 
  -4  10   8       77.38       75.84      4.89 o 
  -3  10   8      236.57      233.84      6.54 o 
  -2  10   8      524.61      519.01     16.52 o 
  -1  10   8      472.94      482.69     16.26 o 
   0  10   8      154.05      153.61      5.31 o 
  -5  11   8       27.20       23.35      4.83 o 
  -4  11   8      173.69      178.45      6.56 o 
  -3  11   8       98.54      113.29      5.10 o 
  -2  11   8       68.52       72.53      4.81 o 
  -1  11   8      178.30      175.94      5.52 o 
   0  11   8        2.61        3.24     12.97 o 
  -4  12   8       51.81       50.71      5.27 o 
  -3  12   8       33.32       41.17      4.98 o 
  -2  12   8      137.24      133.42      5.45 o 
  -1  12   8      345.44      343.23     10.48 o 
   0  12   8       39.38       44.90      4.56 o 
  -1  13   8       12.79        8.24      4.71 o 
   0  13   8        0.55        8.66      4.36 o 
   1   0   9     2750.75     3012.22     51.57 o 
   2   0   9      498.40      556.54     16.76 o 
   3   0   9      326.82      307.93      9.90 o 
   4   0   9      641.22      719.43     19.35 o 
   5   0   9        0.60       14.76     15.32 o 
   6   0   9     1471.40     1616.31     41.64 o 
   7   0   9       55.75       51.24      5.20 o 
   8   0   9      364.57      385.15     12.50 o 
   9   0   9      146.71      145.70      7.07 o 
  -9   1   9        5.38        5.27     21.11 o 
  -8   1   9       20.28        5.22     20.87 o 
  -7   1   9      225.07      247.42      9.14 o 
  -6   1   9      731.29      808.30     22.96 o 
  -5   1   9      197.37      234.73      6.67 o 
  -4   1   9     1522.72     1607.77     37.17 o 
  -3   1   9     3317.54     3070.46     48.89 o 
  -2   1   9      484.28      488.19     13.95 o 
  -1   1   9      536.71      568.77     14.92 o 
   0   1   9      584.15      598.30     15.40 o 
  -9   2   9      144.77      140.07      7.30 o 
  -8   2   9       38.38       44.94      5.98 o 
  -7   2   9      295.24      305.70     10.30 o 
  -6   2   9      234.93      253.55      8.38 o 
  -5   2   9       92.82       92.96      4.73 o 
  -4   2   9      310.44      291.46      9.37 o 
  -3   2   9      519.56      494.67     13.67 o 
  -2   2   9      269.05      265.72      8.69 o 
  -1   2   9     1990.37     1905.85     36.44 o 
   0   2   9     2112.12     2227.01     40.26 o 
  -9   3   9       66.45       49.32      6.61 o 
  -8   3   9        1.26        1.39      5.58 o 
  -7   3   9      272.69      284.70      9.11 o 
  -6   3   9      185.69      180.90      5.68 o 
  -5   3   9      536.55      527.56     16.81 o 
  -4   3   9      178.52      164.78      5.74 o 
  -3   3   9      439.54      410.32     13.42 o 
  -2   3   9     1793.96     1753.93     34.29 o 
  -1   3   9        7.32       14.80      3.04 o 
   0   3   9     1530.57     1576.08     32.43 o 
  -8   4   9       25.67       30.83      5.86 o 
  -7   4   9      369.61      384.52     11.52 o 
  -6   4   9       79.90       80.29      4.76 o 
  -5   4   9      160.88      154.19      5.46 o 
  -4   4   9      521.91      493.98     15.17 o 
  -3   4   9      731.61      654.41     16.29 o 
  -2   4   9      673.93      631.17     15.38 o 
  -1   4   9     1583.46     1577.47     32.53 o 
   0   4   9     2682.33     2607.94     44.60 o 
  -8   5   9       84.99       88.22      6.31 o 
  -7   5   9      165.23      162.76      6.38 o 
  -6   5   9      271.47      247.09      8.44 o 
  -5   5   9      513.52      452.55     13.54 o 
  -4   5   9      292.99      273.83      8.36 o 
  -3   5   9       92.17       92.39      3.92 o 
  -2   5   9       86.30       87.84      3.84 o 
  -1   5   9       96.95       96.61      3.96 o 
   0   5   9     1233.46     1140.87     28.63 o 
  -8   6   9       14.88        4.83     19.31 o 
  -7   6   9      249.30      251.67      7.51 o 
  -6   6   9      222.99      214.68      6.63 o 
  -5   6   9       51.15       57.19      4.39 o 
  -4   6   9       11.59       15.82      3.52 o 
  -3   6   9      530.70      493.17     15.15 o 
  -2   6   9      105.53      123.71      4.09 o 
  -1   6   9      391.60      380.53     10.84 o 
   0   6   9     1179.06     1176.52     28.91 o 
  -7   7   9      162.57      158.36      6.25 o 
  -6   7   9      529.50      506.31     15.27 o 
  -5   7   9      326.66      310.49      8.96 o 
  -4   7   9      560.00      536.72     16.62 o 
  -3   7   9      719.82      693.83     17.91 o 
  -2   7   9      604.85      559.17     15.93 o 
  -1   7   9      165.67      157.18      5.17 o 
   0   7   9      612.15      649.24     17.13 o 
  -7   8   9        6.27        4.60     18.41 o 
  -6   8   9      212.81      197.94      6.54 o 
  -5   8   9       29.69       28.88      4.35 o 
  -4   8   9      340.68      307.44     10.20 o 
  -3   8   9       40.21       41.68      3.97 o 
  -2   8   9      167.36      158.87      4.69 o 
  -1   8   9     1245.12     1248.44     31.87 o 
   0   8   9       34.04        3.21     12.82 o 
  -6   9   9      171.11      154.91      6.05 o 
  -5   9   9       36.44       31.44      4.80 o 
  -4   9   9      540.00      533.37     18.01 o 
  -3   9   9      722.97      684.55     19.50 o 
  -2   9   9       87.01       84.80      4.37 o 
  -1   9   9      544.76      550.71     17.13 o 
   0   9   9      337.78      349.26     10.08 o 
  -5  10   9       51.76       51.55      4.97 o 
  -4  10   9       25.59       22.29      4.62 o 
  -3  10   9      161.74      162.09      5.65 o 
  -2  10   9      721.32      720.33     20.14 o 
  -1  10   9      252.52      234.35      7.22 o 
   0  10   9      764.87      806.53     20.49 o 
  -4  11   9        5.53        3.74     14.95 o 
  -3  11   9      118.56      109.76      5.46 o 
  -2  11   9      193.79      182.69      5.91 o 
  -1  11   9        7.86        3.80     15.22 o 
   0  11   9      204.40      206.34      7.33 o 
  -2  12   9       89.39       86.73      5.31 o 
  -1  12   9       20.70       27.74      4.52 o 
   0  12   9      298.66      315.20      9.38 o 
   0   0  10     2207.67     2564.00     48.24 o 
   1   0  10        4.77        3.74     14.97 o 
   2   0  10      488.69      530.43     17.14 o 
   3   0  10     1008.45     1185.62     34.29 o 
   4   0  10       58.75       58.33      4.71 o 
   5   0  10      972.10     1095.57     25.76 o 
   6   0  10      142.31      150.92      5.91 o 
   7   0  10      407.87      428.97     12.67 o 
   8   0  10       29.91       17.02     19.79 o 
  -8   1  10      160.22      163.43      7.39 o 
  -7   1  10       89.90      101.60      5.97 o 
  -6   1  10      250.95      288.43      8.97 o 
  -5   1  10     1384.31     1442.87     41.68 o 
  -4   1  10      595.19      566.74     17.64 o 
  -3   1  10      181.75      172.92      4.85 o 
  -2   1  10     1757.55     1837.58     38.37 o 
  -1   1  10     1110.07     1212.51     31.10 o 
   0   1  10      643.12      668.59     18.04 o 
  -8   2  10      230.12      247.12      8.21 o 
  -7   2  10       62.35       75.66      6.01 o 
  -6   2  10      109.81      119.53      5.70 o 
  -5   2  10      440.06      448.40     12.15 o 
  -4   2  10      691.07      634.21     17.82 o 
  -3   2  10      147.76      142.38      4.77 o 
  -2   2  10      633.35      650.41     16.17 o 
  -1   2  10     2903.11     3106.93     51.78 o 
   0   2  10     1362.16     1397.11     33.33 o 
  -8   3  10       14.20        5.07     20.26 o 
  -7   3  10       24.08       23.10      5.58 o 
  -6   3  10      344.55      344.08     10.46 o 
  -5   3  10      182.10      177.96      6.06 o 
  -4   3  10      668.86      646.04     17.28 o 
  -3   3  10       66.03       57.44      3.73 o 
  -2   3  10      167.99      153.28      4.87 o 
  -1   3  10      459.43      433.91     13.99 o 
   0   3  10        7.79       11.70      3.74 o 
  -8   4  10       83.88      102.78      6.83 o 
  -7   4  10       57.84       55.14      5.54 o 
  -6   4  10      198.93      203.56      6.47 o 
  -5   4  10       32.16       30.74      4.17 o 
  -4   4  10       76.76       67.79      4.01 o 
  -3   4  10      204.36      195.20      6.24 o 
  -2   4  10     1019.53      947.94     26.48 o 
  -1   4  10     1721.61     1687.86     35.65 o 
   0   4  10        1.46        3.07     12.29 o 
  -8   5  10       11.88        4.72     18.85 o 
  -7   5  10        8.32       12.78      5.00 o 
  -6   5  10      100.76       92.10      5.07 o 
  -5   5  10      136.42      127.16      4.98 o 
  -4   5  10      794.75      735.83     18.53 o 
  -3   5  10      201.35      199.92      5.88 o 
  -2   5  10      224.77      203.97      6.23 o 
  -1   5  10     1033.11     1112.98     28.98 o 
   0   5  10        2.66        3.19     12.78 o 
  -7   6  10      219.09      209.28      7.12 o 
  -6   6  10      197.47      200.10      7.09 o 
  -5   6  10      472.67      437.00     13.92 o 
  -4   6  10      268.14      241.69      7.18 o 
  -3   6  10       53.96       59.34      3.87 o 
  -2   6  10      272.63      268.97      8.79 o 
  -1   6  10     1158.99     1130.81     29.69 o 
   0   6  10      158.17      165.00      5.87 o 
  -7   7  10       42.86       48.75      5.35 o 
  -6   7  10      206.24      187.81      6.38 o 
  -5   7  10      620.59      576.32     18.81 o 
  -4   7  10      341.89      313.78     10.43 o 
  -3   7  10      356.90      353.75     10.53 o 
  -2   7  10      758.85      718.06     18.16 o 
  -1   7  10      104.97       96.28      4.24 o 
   0   7  10      538.14      526.87     16.03 o 
  -6   8  10        9.13        4.17     16.68 o 
  -5   8  10      385.31      356.18     10.63 o 
  -4   8  10       27.62       28.88      4.28 o 
  -3   8  10      321.55      320.72     10.29 o 
  -2   8  10      301.13      290.73      9.92 o 
  -1   8  10       10.18        3.35      3.75 o 
   0   8  10     1120.34     1139.63     32.28 o 
  -5   9  10      285.58      249.59      6.97 o 
  -4   9  10        3.52        3.55     14.21 o 
  -3   9  10       89.15       94.44      4.99 o 
  -2   9  10      151.06      154.86      5.13 o 
  -1   9  10       97.34       86.84      4.53 o 
   0   9  10       95.25      106.94      4.72 o 
  -4  10  10       82.37       87.02      5.24 o 
  -3  10  10       82.71       81.70      5.04 o 
  -2  10  10      145.55      140.13      5.51 o 
  -1  10  10      420.66      432.08     13.98 o 
   0  10  10      509.24      571.65     18.54 o 
  -3  11  10      113.25      117.14      5.70 o 
  -2  11  10       69.06       78.87      5.04 o 
  -1  11  10      349.05      337.84      9.62 o 
   0  11  10       44.03       59.28      4.89 o 
   1   0  11     2507.05     2904.00     55.17 o 
   2   0  11      104.84      112.44      5.23 o 
   3   0  11      248.91      269.38      9.27 o 
   4   0  11      415.77      427.95     13.18 o 
   5   0  11      173.25      189.03      6.27 o 
   6   0  11      395.57      450.16     13.68 o 
   7   0  11       13.46       12.40      5.58 o 
   8   0  11        3.98        5.05     20.22 o 
  -8   1  11       25.55        5.46     21.86 o 
  -7   1  11       82.28       92.64      6.63 o 
  -6   1  11      461.28      511.49     14.03 o 
  -5   1  11      171.34      177.54      6.43 o 
  -4   1  11      863.79      838.59     20.25 o 
  -3   1  11      584.87      586.22     16.48 o 
  -2   1  11      194.13      202.81      5.65 o 
  -1   1  11      321.41      350.62      9.93 o 
   0   1  11      579.83      612.14     18.35 o 
  -8   2  11       22.94        5.29     21.18 o 
  -7   2  11       99.20       92.79      6.62 o 
  -6   2  11      342.93      353.71     11.38 o 
  -5   2  11      138.83      135.07      5.24 o 
  -4   2  11      612.65      568.61     16.82 o 
  -3   2  11      403.44      369.75     11.40 o 
  -2   2  11      130.32      115.63      4.48 o 
  -1   2  11      214.51      220.99      6.54 o 
   0   2  11     2347.34     2502.97     48.17 o 
  -7   3  11       11.10        8.84      5.31 o 
  -6   3  11       23.28       13.11     16.02 o 
  -5   3  11      265.91      254.78      9.10 o 
  -4   3  11      200.18      178.66      4.99 o 
  -3   3  11       71.26       67.53      3.89 o 
  -2   3  11      984.31      983.95     27.60 o 
  -1   3  11      866.31      951.79     28.58 o 
   0   3  11     1215.27     1282.40     32.49 o 
  -7   4  11      153.19      139.67      6.44 o 
  -6   4  11       70.98       61.67      5.42 o 
  -5   4  11      530.00      489.07     17.33 o 
  -4   4  11       91.04       79.03      4.25 o 
  -3   4  11      667.44      631.76     17.03 o 
  -2   4  11       74.77       72.36      4.00 o 
  -1   4  11      221.70      234.22      8.08 o 
   0   4  11     1521.22     1510.93     35.65 o 
  -7   5  11       61.76       64.25      5.58 o 
  -6   5  11       42.31       33.17      5.11 o 
  -5   5  11      374.61      362.44     11.29 o 
  -4   5  11       82.64       83.01      4.41 o 
  -3   5  11      643.89      614.62     17.42 o 
  -2   5  11      218.89      214.28      6.48 o 
  -1   5  11      208.27      198.01      6.98 o 
   0   5  11     2488.65     2505.33     47.66 o 
  -6   6  11      208.40      204.97      6.79 o 
  -5   6  11      241.27      217.11      6.71 o 
  -4   6  11      322.43      302.52     10.24 o 
  -3   6  11      112.21      111.75      4.56 o 
  -2   6  11      143.49      139.91      4.59 o 
  -1   6  11       55.45       53.04      4.09 o 
   0   6  11      674.24      655.58     18.29 o 
  -6   7  11      153.02      131.69      6.08 o 
  -5   7  11      219.73      210.03      6.96 o 
  -4   7  11      460.15      446.66     13.98 o 
  -3   7  11      319.91      331.02     11.91 o 
  -2   7  11      132.07      125.23      4.79 o 
  -1   7  11      412.09      415.05     12.78 o 
   0   7  11       58.96       53.45      4.10 o 
  -5   8  11       21.70        4.49     17.97 o 
  -4   8  11      413.76      388.13     12.11 o 
  -3   8  11       49.57       44.65      4.65 o 
  -2   8  11      102.87      103.67      4.60 o 
  -1   8  11      414.87      408.86     12.92 o 
   0   8  11        5.67        3.29     13.17 o 
  -4   9  11      212.15      227.69      7.50 o 
  -3   9  11      105.43       91.71      5.21 o 
  -2   9  11      120.98      121.43      5.28 o 
  -1   9  11      443.68      447.76     14.11 o 
   0   9  11      178.20      170.93      5.89 o 
  -3  10  11      204.57      215.04      7.46 o 
  -2  10  11       62.96       73.16      4.97 o 
  -1  10  11      373.66      384.98     12.05 o 
   0  10  11      262.20      282.39      8.59 o 
  -1  11  11       57.22       63.34      5.23 o 
   0  11  11      155.03      158.70      6.18 o 
   0   0  12      829.16      902.46     23.27 o 
   1   0  12       53.24       45.38      5.05 o 
   2   0  12      116.65      138.51      5.58 o 
   3   0  12       81.67       92.94      5.44 o 
   4   0  12      264.10      233.68      7.68 o 
   5   0  12      618.14      707.84     22.15 o 
   6   0  12       29.89       32.15      5.89 o 
   7   0  12       33.09       39.56      5.78 o 
  -7   1  12       17.64       15.67      6.45 o 
  -6   1  12       10.02       19.59     20.54 o 
  -5   1  12      628.76      651.55     21.52 o 
  -4   1  12       47.76       54.47      4.11 o 
  -3   1  12      504.20      501.76     14.20 o 
  -2   1  12      388.29      425.28     13.40 o 
  -1   1  12       18.44       20.99      4.28 o 
   0   1  12     1481.41     1447.38     37.60 o 
  -7   2  12       61.98       63.23      6.54 o 
  -6   2  12       79.66       76.83      6.03 o 
  -5   2  12      820.01      744.91     21.78 o 
  -4   2  12      238.81      215.81      6.22 o 
  -3   2  12      437.97      392.05     12.54 o 
  -2   2  12      174.52      170.60      5.90 o 
  -1   2  12      252.77      254.08      8.88 o 
   0   2  12      185.21      191.18      5.81 o 
  -7   3  12        6.09        4.44     17.75 o 
  -6   3  12       63.86       59.17      5.43 o 
  -5   3  12        6.77        4.00     15.99 o 
  -4   3  12      222.87      209.59      6.27 o 
  -3   3  12      148.59      141.15      4.74 o 
  -2   3  12      264.37      236.36      7.01 o 
  -1   3  12     1358.96     1339.84     34.79 o 
   0   3  12      234.74      241.08      7.12 o 
  -6   4  12      425.31      378.13     12.58 o 
  -5   4  12       19.05       26.36      4.57 o 
  -4   4  12      846.61      773.76     20.58 o 
  -3   4  12       28.41       29.56      3.93 o 
  -2   4  12      109.71      109.03      4.45 o 
  -1   4  12      294.78      296.54     10.11 o 
   0   4  12       50.15       40.87      4.15 o 
  -6   5  12       12.56        4.18     16.71 o 
  -5   5  12       87.53       82.77      5.25 o 
  -4   5  12      264.99      250.18      7.72 o 
  -3   5  12       19.14        3.52     14.11 o 
  -2   5  12      274.54      256.13      7.41 o 
  -1   5  12     1117.14     1078.89     31.99 o 
   0   5  12      146.22      141.43      4.99 o 
  -6   6  12      111.73       94.85      6.02 o 
  -5   6  12      276.92      255.28      7.93 o 
  -4   6  12      281.37      263.45      7.64 o 
  -3   6  12      111.54      100.62      4.75 o 
  -2   6  12      318.05      306.13     10.07 o 
  -1   6  12      251.09      262.90      8.05 o 
   0   6  12       81.34       83.50      4.51 o 
  -5   7  12      268.63      245.50      9.16 o 
  -4   7  12      126.70      124.22      5.49 o 
  -3   7  12      107.20      113.46      5.20 o 
  -2   7  12      330.31      332.28     12.19 o 
  -1   7  12       95.53       91.30      4.60 o 
   0   7  12      362.83      359.35     11.01 o 
  -4   8  12       57.26       44.76      5.04 o 
  -3   8  12      152.61      149.37      5.66 o 
  -2   8  12      158.35      159.84      5.64 o 
  -1   8  12        5.79        3.68     14.74 o 
   0   8  12      439.29      524.84     17.75 o 
  -3   9  12      197.92      189.08      6.37 o 
  -2   9  12       80.19       74.83      5.12 o 
  -1   9  12       84.70       85.61      5.32 o 
   0   9  12      779.09      842.49     23.14 o 
  -1  10  12      138.76      128.68      5.91 o 
   0  10  12      188.50      223.80      7.37 o 
   1   0  13       16.01       10.94     17.03 o 
   2   0  13      100.58      108.19      5.57 o 
   3   0  13       57.39       69.58      5.41 o 
   4   0  13     1005.99     1084.28     27.71 o 
   5   0  13       29.40       29.17      5.67 o 
   6   0  13      589.84      638.78     19.59 o 
  -6   1  13       41.38       44.08      6.82 o 
  -5   1  13       24.91       27.66      5.50 o 
  -4   1  13      103.24      104.42      4.74 o 
  -3   1  13       42.48       46.55      4.79 o 
  -2   1  13       19.32       27.59      4.56 o 
  -1   1  13     1255.43     1356.85     38.51 o 
   0   1  13      759.27      859.77     23.08 o 
  -6   2  13      131.01      128.75      6.59 o 
  -5   2  13      278.59      249.53      7.80 o 
  -4   2  13      359.78      319.50     10.61 o 
  -3   2  13      120.50      124.00      4.87 o 
  -2   2  13      172.39      162.97      5.34 o 
  -1   2  13       60.63       64.11      4.69 o 
   0   2  13      380.83      417.09     12.55 o 
  -6   3  13       58.94       76.28      5.67 o 
  -5   3  13       37.35       29.92      4.93 o 
  -4   3  13      116.22      105.40      5.03 o 
  -3   3  13      142.62      129.24      4.86 o 
  -2   3  13      162.21      157.84      5.23 o 
  -1   3  13      241.23      230.18      8.23 o 
   0   3  13     1210.15     1230.69     35.86 o 
  -6   4  13       11.44       17.20      5.04 o 
  -5   4  13      545.58      506.66     15.32 o 
  -4   4  13       15.99       17.36      4.35 o 
  -3   4  13      333.38      314.02     10.57 o 
  -2   4  13       67.27       71.22      4.40 o 
  -1   4  13       59.81       67.93      4.55 o 
   0   4  13      452.96      440.67     14.02 o 
  -5   5  13        2.09       14.59     15.19 o 
  -4   5  13       32.26       26.18      4.72 o 
  -3   5  13      288.88      292.16      8.57 o 
  -2   5  13      342.42      320.19     10.75 o 
  -1   5  13      144.36      137.87      5.24 o 
   0   5  13     1139.14     1125.36     34.03 o 
  -5   6  13      222.17      197.35      6.70 o 
  -4   6  13      256.24      248.51      8.17 o 
  -3   6  13      154.64      152.81      5.66 o 
  -2   6  13       45.57       46.64      4.60 o 
  -1   6  13       71.29       81.57      4.91 o 
   0   6  13       38.39       34.93      4.62 o 
  -4   7  13      180.83      170.70      6.11 o 
  -3   7  13       37.15        3.99     15.98 o 
  -2   7  13        7.30       12.80     14.98 o 
  -1   7  13      492.73      474.24     14.88 o 
   0   7  13       70.58       68.61      4.90 o 
  -3   8  13      128.51      119.37      5.70 o 
  -2   8  13        0.12        3.93     15.72 o 
  -1   8  13      116.79      130.46      5.57 o 
   0   8  13       63.57       79.02      5.18 o 
  -1   9  13      369.69      396.84     11.68 o 
   0   9  13       27.66       31.91      5.11 o 
   0   0  14       25.73       25.43      5.26 o 
   1   0  14        0.71       15.50      5.10 o 
   2   0  14      222.51      261.30      9.28 o 
   3   0  14       27.42       34.35      5.85 o 
   4   0  14       77.77       72.20      6.83 o 
   5   0  14      311.53      299.65      8.91 o 
  -5   1  14       54.71       44.14      5.39 o 
  -4   1  14       40.75       31.57      4.97 o 
  -3   1  14       64.54       67.70      5.55 o 
  -2   1  14      217.85      248.67      8.09 o 
  -1   1  14      118.38      118.52      5.69 o 
   0   1  14      995.71     1099.96     27.48 o 
  -5   2  14      305.12      263.45      8.25 o 
  -4   2  14      381.02      337.94     10.55 o 
  -3   2  14      267.12      283.93      8.47 o 
  -2   2  14      112.02      116.14      5.64 o 
  -1   2  14      101.89      120.49      5.50 o 
   0   2  14       33.19       33.68      4.89 o 
  -5   3  14       22.88       22.31      4.91 o 
  -4   3  14        5.32        3.86     15.41 o 
  -3   3  14       37.36       30.68      4.77 o 
  -2   3  14      206.98      200.55      6.99 o 
  -1   3  14     1045.81     1068.38     25.90 o 
   0   3  14      153.23      171.84      5.85 o 
  -4   4  14      561.46      538.67     15.76 o 
  -3   4  14       12.02       13.62     14.50 o 
  -2   4  14        2.48        3.64     14.57 o 
  -1   4  14       83.32       89.88      5.34 o 
   0   4  14       22.78       25.80      4.90 o 
  -4   5  14       19.50       11.35     16.73 o 
  -3   5  14       32.19       39.72      4.81 o 
  -2   5  14      193.49      197.41      6.13 o 
  -1   5  14      439.46      455.65     14.98 o 
   0   5  14      131.90      140.52      5.86 o 
  -3   6  14      201.87      184.90      6.28 o 
  -2   6  14      131.11      129.93      5.66 o 
  -1   6  14       15.96        9.50      4.80 o 
   0   6  14        8.72        4.13     16.51 o 
  -2   7  14      119.95       95.34      5.51 o 
  -1   7  14       14.57       12.35     15.91 o 
   0   7  14      381.75      366.69     11.32 o 
   1   0  15        0.96        4.73     18.92 o 
   2   0  15       79.37      101.56      6.49 o 
   3   0  15      295.17      327.69      9.18 o 
   4   0  15      364.13      420.97     12.54 o 
  -4   1  15       16.08        4.87     19.51 o 
  -3   1  15       58.75       63.69      5.98 o 
  -2   1  15       46.83       48.34      5.70 o 
  -1   1  15      397.25      423.84     13.07 o 
   0   1  15      106.43      128.29      6.50 o 
  -3   2  15      196.41      205.99      7.10 o 
  -2   2  15      132.46      143.48      6.21 o 
  -1   2  15        6.53        4.23     16.93 o 
   0   2  15       13.55        4.69     18.75 o 
  -3   3  15       56.65       58.88      5.18 o 
  -2   3  15      248.63      250.58      8.11 o 
  -1   3  15      254.52      287.47      8.76 o 
   0   3  15      391.75      444.27     15.16 o 
  -3   4  15      227.63      218.40      7.01 o 
  -2   4  15       45.76       58.30      5.25 o 
  -1   4  15       11.36       11.40     16.85 o 
   0   4  15       41.10       11.56     17.88 o 
  -2   5  15      102.48       91.67      5.58 o 
  -1   5  15      253.11      253.65      8.71 o 
   0   5  15      215.71      216.04      7.45 o 
                                                 
